# Supplementary material for: 2,4-Dimethyl-N-phenyl­benzene­sulfonamide
Source: Acta Crystallogr Sect E Struct Rep Online. 2009 Feb 21;65(Pt 3):o576. doi: 10.1107/S160053680900573X (PMC2968648; doi:10.1107/S160053680900573X)
Supplement: Supplementary file 2 [file e-65-0o576-Isup2.hkl]

# 
# h,k,l, Fc-squared, Fo-squared, sigma(Fo-squared) and status flag 
# 
data_I
_shelx_title ' S58 PCA21' 
_shelx_refln_list_code          4 
_shelx_F_calc_maximum      238.50 
_exptl_crystal_F_000      1104.00 
_reflns_d_resolution_high  0.8378 
 
loop_ 
 _symmetry_equiv_pos_as_xyz 
 'x, y, z' 
 '-x, -y, z+1/2' 
 '-x+1/2, y, z+1/2' 
 'x+1/2, -y, z' 
 
_cell_length_a    19.1130 
_cell_length_b     8.9290 
_cell_length_c    15.7810 
_cell_angle_alpha  90.000 
_cell_angle_beta   90.000 
_cell_angle_gamma  90.000 
 
_shelx_F_squared_multiplier     1.000 
 
loop_ 
 _refln_index_h 
 _refln_index_k 
 _refln_index_l 
 _refln_F_squared_calc 
 _refln_F_squared_meas 
 _refln_F_squared_sigma 
 _refln_observed_status 
   0   0 -18      184.11      165.20      4.39 o 
   2   0 -18       61.69       57.92      1.38 o 
   4   0 -18       25.30       24.66      1.03 o 
   6   0 -18      126.56      121.86      4.19 o 
   0   1 -18       59.12       60.08      1.95 o 
   1   1 -18       21.71       19.84      1.07 o 
   2   1 -18        4.60        6.21      2.19 o 
   3   1 -18       15.61       21.74      0.96 o 
   4   1 -18       14.92       19.68      0.96 o 
   5   1 -18       14.72       17.99      0.93 o 
   6   1 -18        0.62       -0.84      1.27 o 
   0   2 -18      213.26      229.30      5.46 o 
   1   2 -18        1.96        2.81      1.01 o 
   2   2 -18        0.84        1.22      0.94 o 
   3   2 -18        3.15        1.47      0.93 o 
   4   2 -18        7.06        5.11      0.72 o 
   5   2 -18       11.82       12.47      0.83 o 
   0   3 -18       29.34       28.23      1.46 o 
   1   3 -18       77.46       74.61      1.58 o 
   2   0 -17       10.46       11.60      1.03 o 
   4   0 -17       92.91       94.69      2.00 o 
   6   0 -17       44.58       41.28      1.34 o 
   8   0 -17       79.72       77.43      2.63 o 
   1   1 -17       87.85       81.80      1.95 o 
   2   1 -17        4.54        4.99      2.34 o 
   3   1 -17       33.62       32.64      1.20 o 
   4   1 -17       34.93       31.59      1.24 o 
   5   1 -17       34.56       38.62      1.20 o 
   6   1 -17       91.02       99.52      2.17 o 
   7   1 -17       60.21       61.75      1.41 o 
   8   1 -17        0.49        2.57      1.02 o 
   9   1 -17        1.07        0.62      1.34 o 
   1   2 -17       31.65       28.96      1.17 o 
   2   2 -17       28.44       30.80      1.20 o 
   3   2 -17       41.92       44.37      1.75 o 
   4   2 -17       16.88       16.90      1.10 o 
   5   2 -17       29.03       26.60      1.13 o 
   6   2 -17       16.54       14.86      1.56 o 
   7   2 -17        6.64        7.73      0.86 o 
   8   2 -17       28.77       32.89      1.07 o 
   1   3 -17       31.32       32.77      1.90 o 
   2   3 -17       43.76       45.57      1.31 o 
   3   3 -17        4.41        5.29      0.89 o 
   4   3 -17       47.28       48.40      1.31 o 
   5   3 -17       39.55       40.10      1.17 o 
   6   3 -17       11.91       12.84      1.90 o 
   7   3 -17       31.41       30.95      1.85 o 
   1   4 -17       37.85       38.58      1.80 o 
   2   4 -17       18.27       22.74      0.96 o 
   3   4 -17       12.38       14.55      0.89 o 
   4   4 -17       11.50       11.65      0.88 o 
   0   0 -16      479.65      427.96      9.37 o 
   2   0 -16      176.05      168.46      3.45 o 
   4   0 -16       29.55       25.09      1.23 o 
   6   0 -16       40.33       41.86      1.61 o 
   8   0 -16      119.24      119.85      2.55 o 
  10   0 -16       82.09       73.62      2.92 o 
  12   0 -16       23.38       28.52      1.12 o 
   0   1 -16      164.33      157.84      4.77 o 
   1   1 -16       66.37       64.33      1.72 o 
   2   1 -16       39.15       41.35      3.55 o 
   3   1 -16      197.50      190.96      9.06 o 
   4   1 -16        6.94        5.19      1.41 o 
   5   1 -16       24.71       23.85      2.39 o 
   6   1 -16       55.66       52.76      1.48 o 
   7   1 -16      118.63      112.56      2.58 o 
   8   1 -16       54.91       52.93      1.38 o 
   9   1 -16      196.05      183.99      3.68 o 
  10   1 -16        9.48       10.43      1.90 o 
  11   1 -16       22.14       23.59      1.00 o 
   0   2 -16       24.01       28.04      1.85 o 
   1   2 -16        9.13        9.59      1.17 o 
   2   2 -16      178.28      177.85      4.00 o 
   3   2 -16       14.70       14.61      1.23 o 
   4   2 -16      143.80      158.55      3.30 o 
   5   2 -16       25.38       26.99      1.20 o 
   6   2 -16       65.29       74.42      2.48 o 
   7   2 -16        3.83        2.14      0.89 o 
   8   2 -16       24.43       24.56      1.13 o 
   9   2 -16       32.86       32.43      1.17 o 
  10   2 -16       48.86       49.68      1.27 o 
  11   2 -16       44.40       43.84      2.68 o 
   0   3 -16      159.14      160.18      4.97 o 
   1   3 -16       62.14       61.60      1.51 o 
   2   3 -16       11.14       13.13      1.90 o 
   3   3 -16      206.39      209.70      4.38 o 
   4   3 -16        4.28        4.89      1.85 o 
   5   3 -16       35.42       40.91      1.31 o 
   6   3 -16       10.93       10.01      0.93 o 
   7   3 -16       35.66       31.95      1.20 o 
   8   3 -16       20.98       20.90      2.14 o 
   9   3 -16      118.79      125.54      7.50 o 
  10   3 -16       12.13       13.13      0.86 o 
   0   4 -16       18.30       21.22      1.46 o 
   1   4 -16       48.93       49.34      1.34 o 
   2   4 -16       55.71       53.61      1.45 o 
   3   4 -16       72.09       71.47      1.55 o 
   4   4 -16       72.49       70.93      1.85 o 
   5   4 -16       39.35       42.85      1.27 o 
   6   4 -16       23.68       25.16      1.10 o 
   7   4 -16       23.04       23.03      1.03 o 
   8   4 -16       56.37       55.39      3.75 o 
   0   5 -16       83.26       82.59      2.53 o 
   1   5 -16       34.45       34.15      3.26 o 
   2   5 -16       56.03       56.59      1.31 o 
   3   5 -16        8.17       11.45      0.96 o 
   4   5 -16       62.68       60.08      3.17 o 
   5   5 -16       38.88       38.69      2.00 o 
   2   0 -15      155.29      164.80      3.58 o 
   4   0 -15       50.70       52.95      1.65 o 
   6   0 -15       18.34       18.75      1.31 o 
   8   0 -15      154.73      155.23      3.70 o 
  10   0 -15      207.54      202.04      3.82 o 
  12   0 -15       21.93       20.44      1.07 o 
   1   1 -15      372.50      369.55      6.97 o 
   2   1 -15       67.46       64.38      1.82 o 
   3   1 -15       48.95       55.59      3.21 o 
   4   1 -15       10.34        9.43      1.13 o 
   5   1 -15      122.84      114.70      2.44 o 
   6   1 -15       25.10       20.39      1.20 o 
   7   1 -15       83.23       87.98      2.06 o 
   8   1 -15       33.59       37.37      1.37 o 
   9   1 -15       50.62       49.26      2.48 o 
  10   1 -15        9.29       10.03      1.22 o 
  11   1 -15       63.06       64.57      1.56 o 
  12   1 -15       73.93       73.73      1.55 o 
  13   1 -15       45.03       49.14      1.24 o 
   1   2 -15      127.26      119.19      2.55 o 
   2   2 -15      129.81      122.72      4.82 o 
   3   2 -15       12.56       14.92      1.23 o 
   4   2 -15      104.15      112.33      2.58 o 
   5   2 -15        0.68        0.29      1.79 o 
   6   2 -15       45.37       43.59      2.19 o 
   7   2 -15        1.36       -0.22      1.79 o 
   8   2 -15       69.20       70.51      1.65 o 
   9   2 -15        6.43        2.15      1.82 o 
  10   2 -15        3.84        4.75      0.93 o 
  11   2 -15        7.59        8.20      1.12 o 
  12   2 -15       13.74       10.42      0.89 o 
  13   2 -15        9.46        9.69      1.17 o 
   1   3 -15       48.96       49.05      1.51 o 
   2   3 -15      157.77      160.65      6.82 o 
   3   3 -15        8.48        9.43      1.13 o 
   4   3 -15       32.44       33.93      1.38 o 
   5   3 -15       70.19       77.99      2.63 o 
   6   3 -15        3.89        2.67      1.27 o 
   7   3 -15       84.64       84.02      1.89 o 
   8   3 -15       46.46       41.91      2.00 o 
   9   3 -15       10.99       12.23      1.00 o 
  10   3 -15       23.96       24.88      1.07 o 
  11   3 -15       25.32       26.07      4.24 o 
  12   3 -15       13.54       12.69      0.97 o 
   1   4 -15      102.77      106.81      2.43 o 
   2   4 -15        0.35        0.68      1.11 o 
   3   4 -15       12.13       14.29      1.07 o 
   4   4 -15        2.58        5.40      1.22 o 
   5   4 -15       92.36       92.05      3.17 o 
   6   4 -15       14.57       14.68      1.07 o 
   7   4 -15       36.84       40.95      1.31 o 
   8   4 -15        6.56        7.58      1.31 o 
   9   4 -15        1.64        2.00      0.83 o 
  10   4 -15       40.87       46.37      2.39 o 
   1   5 -15        3.76        7.21      0.89 o 
   2   5 -15       49.70       52.06      1.38 o 
   3   5 -15       10.06        9.17      0.93 o 
   4   5 -15       65.69       69.14      1.55 o 
   5   5 -15        6.84        7.64      0.96 o 
   6   5 -15        1.84        1.38      2.00 o 
   7   5 -15       15.39       14.41      1.02 o 
   8   5 -15       21.40       20.60      3.46 o 
   1   6 -15       49.50       53.29      1.34 o 
   2   6 -15       17.24       16.07      0.96 o 
   3   6 -15        3.89        4.52      0.79 o 
   4   6 -15       15.06       12.49      0.93 o 
   5   6 -15       21.40       18.25      0.93 o 
   0   0 -14     1621.90     1617.23     19.06 o 
   2   0 -14      523.71      536.47      7.63 o 
   4   0 -14      522.55      528.96      9.91 o 
   6   0 -14      192.67      187.11      7.89 o 
   8   0 -14        1.58        0.19      1.82 o 
  10   0 -14      125.56      128.81      2.79 o 
  12   0 -14      235.50      240.31      8.77 o 
  14   0 -14       39.28       43.95      1.36 o 
   0   1 -14       38.46       38.07      2.34 o 
   1   1 -14      531.81      515.12      7.56 o 
   2   1 -14      172.85      177.76      3.73 o 
   3   1 -14      246.63      235.79      4.69 o 
   4   1 -14       19.94       20.63      1.55 o 
   5   1 -14      218.56      209.98      4.41 o 
   6   1 -14        5.98        6.87      1.41 o 
   7   1 -14      159.17      158.03      3.85 o 
   8   1 -14       49.63       49.28      1.90 o 
   9   1 -14      190.63      188.81      4.03 o 
  10   1 -14       35.34       35.19      1.41 o 
  11   1 -14       39.85       45.47      1.70 o 
  12   1 -14       16.61       16.56      1.10 o 
  13   1 -14       39.53       38.74      1.75 o 
  14   1 -14        5.38        5.21      0.89 o 
  15   1 -14       73.98       72.64      1.75 o 
   0   2 -14      574.27      539.50     10.94 o 
   1   2 -14       19.20       18.31      1.41 o 
   2   2 -14       80.93       79.34      1.96 o 
   3   2 -14      270.13      251.55      4.76 o 
   4   2 -14       29.76       35.04      1.55 o 
   5   2 -14       54.53       57.05      3.70 o 
   6   2 -14      318.62      326.08      6.06 o 
   7   2 -14      149.12      136.90      3.17 o 
   8   2 -14      172.25      188.95      5.41 o 
   9   2 -14        5.19        2.00      1.99 o 
  10   2 -14      122.52      131.67      2.84 o 
  11   2 -14       13.70       13.99      1.10 o 
  12   2 -14      126.12      138.39      2.94 o 
  13   2 -14        4.31        2.68      1.18 o 
  14   2 -14       20.89       23.11      1.00 o 
   0   3 -14       87.43       80.15      2.53 o 
   1   3 -14        2.97        7.97      1.10 o 
   2   3 -14      137.86      129.57      2.78 o 
   3   3 -14      103.50      111.22      2.44 o 
   4   3 -14       68.23       70.18      1.75 o 
   5   3 -14      208.32      206.67      4.27 o 
   6   3 -14      129.37      133.13      2.87 o 
   7   3 -14        1.76        0.00      1.86 o 
   8   3 -14       15.31       13.28      1.75 o 
   9   3 -14       39.56       40.70      1.34 o 
  10   3 -14       42.34       39.37      3.07 o 
  11   3 -14      166.89      173.64      8.04 o 
  12   3 -14       11.82        9.04      1.27 o 
  13   3 -14       59.22       54.50      2.14 o 
   0   4 -14       32.40       36.22      1.95 o 
   1   4 -14       48.49       50.90      2.58 o 
   2   4 -14       65.75       64.56      1.65 o 
   3   4 -14      152.23      141.29      3.09 o 
   4   4 -14      122.83      126.69      2.58 o 
   5   4 -14        9.78       12.08      1.20 o 
   6   4 -14      107.71      111.17      2.68 o 
   7   4 -14       28.59       28.27      1.34 o 
   8   4 -14       45.33       48.97      1.85 o 
   9   4 -14        6.60        5.35      0.93 o 
  10   4 -14        8.14       10.43      1.03 o 
  11   4 -14       27.26       24.70      2.58 o 
  12   4 -14       67.45       66.48      4.48 o 
   0   5 -14      111.39      118.74      3.80 o 
   1   5 -14       35.28       40.50      1.45 o 
   2   5 -14       94.11       96.78      2.09 o 
   3   5 -14       77.11       77.49      1.82 o 
   4   5 -14       73.55       70.62      1.72 o 
   5   5 -14       46.92       51.73      2.82 o 
   6   5 -14      200.96      207.30     14.33 o 
   7   5 -14       66.61       72.11      4.33 o 
   8   5 -14       13.73       16.18      2.19 o 
   9   5 -14       17.01       15.87      1.17 o 
  10   5 -14       22.01       26.00      1.03 o 
   0   6 -14       19.02       24.44      1.56 o 
   1   6 -14       22.32       22.73      1.13 o 
   2   6 -14       30.16       28.66      1.27 o 
   3   6 -14      122.59      130.14      6.09 o 
   4   6 -14       58.11       58.49      1.48 o 
   5   6 -14        6.52        8.81      1.46 o 
   6   6 -14       90.45      104.81      7.84 o 
   7   6 -14       21.80       25.39      4.58 o 
   8   6 -14       59.42       61.56      2.19 o 
   0   7 -14       17.17       19.67      1.36 o 
   1   7 -14       65.05       65.62      3.21 o 
   2   7 -14       49.87       45.09      2.73 o 
   2   0 -13      526.56      498.93      7.39 o 
   4   0 -13      685.60      656.77      8.43 o 
   6   0 -13      390.93      345.50     15.46 o 
   8   0 -13      193.53      191.07      3.94 o 
  10   0 -13      150.70      148.77      3.34 o 
  12   0 -13       29.30       28.18      2.82 o 
  14   0 -13        4.97        7.68      1.31 o 
  16   0 -13        6.20        5.36      1.36 o 
   1   1 -13      507.14      493.87      7.24 o 
   2   1 -13       10.07        8.40      4.38 o 
   3   1 -13       72.20       70.53      1.79 o 
   4   1 -13      101.96      101.07      2.58 o 
   5   1 -13      449.75      432.83      7.04 o 
   6   1 -13       49.93       49.06      1.69 o 
   7   1 -13       18.60       17.75      1.95 o 
   8   1 -13       29.95       23.81      2.29 o 
   9   1 -13       74.94       78.17      1.82 o 
  10   1 -13       20.33       21.02      1.30 o 
  11   1 -13      244.23      255.94      5.00 o 
  12   1 -13       11.52       12.81      1.13 o 
  13   1 -13       18.33       22.76      1.70 o 
  14   1 -13       64.27       64.79      1.55 o 
  15   1 -13        6.88        8.13      2.29 o 
  16   1 -13       21.27       23.08      0.96 o 
   1   2 -13      696.60      662.47      8.53 o 
   2   2 -13      988.63      949.48     10.31 o 
   3   2 -13       79.76       75.60      1.96 o 
   4   2 -13      223.02      219.13     11.06 o 
   5   2 -13      137.53      133.17      5.26 o 
   6   2 -13       96.02       98.88      6.09 o 
   7   2 -13       18.61       18.05      1.34 o 
   8   2 -13      407.08      396.78      6.72 o 
   9   2 -13      307.97      293.22      5.79 o 
  10   2 -13      134.88      142.61      5.11 o 
  11   2 -13        3.44        4.08      1.07 o 
  12   2 -13      142.30      144.29      3.10 o 
  13   2 -13        2.67        2.85      1.00 o 
  14   2 -13       32.12       38.82      2.92 o 
  15   2 -13       16.71       14.40      1.00 o 
   1   3 -13       30.81       31.17      1.45 o 
   2   3 -13      132.65      132.85      4.04 o 
   3   3 -13       22.69       18.65      1.45 o 
   4   3 -13      205.55      206.60      5.80 o 
   5   3 -13       13.30       11.59      1.41 o 
   6   3 -13       35.62       36.73      1.48 o 
   7   3 -13       46.11       48.17      1.62 o 
   8   3 -13      232.44      219.26      9.21 o 
   9   3 -13       47.73       44.32      4.19 o 
  10   3 -13        2.05        3.21      1.30 o 
  11   3 -13        1.77        1.72      0.93 o 
  12   3 -13        1.48        4.27      4.33 o 
  13   3 -13       99.39      105.78      7.94 o 
  14   3 -13       17.31       19.35      1.00 o 
  15   3 -13       17.80       15.87      2.87 o 
   1   4 -13       70.71       66.52      1.79 o 
   2   4 -13       32.30       35.30      1.45 o 
   3   4 -13       37.63       42.66      3.02 o 
   4   4 -13        8.40        7.91      1.56 o 
   5   4 -13       78.03       86.15      3.80 o 
   6   4 -13       26.15       25.93      3.46 o 
   7   4 -13      159.88      161.62     10.81 o 
   8   4 -13        0.45        1.15      1.34 o 
   9   4 -13        1.41        1.35      1.72 o 
  10   4 -13        9.15       12.27      1.03 o 
  11   4 -13       86.23       83.56      9.01 o 
  12   4 -13       68.33       67.88      6.67 o 
  13   4 -13       37.72       39.64      5.01 o 
  14   4 -13       10.11       11.85      0.89 o 
   1   5 -13       12.78       14.22      1.24 o 
   2   5 -13        3.23        1.86      1.38 o 
   3   5 -13       17.34       20.88      1.27 o 
   4   5 -13       26.78       32.32      1.56 o 
   5   5 -13        2.21        1.55      1.95 o 
   6   5 -13      110.22      119.89      4.63 o 
   7   5 -13       30.33       29.16      1.61 o 
   8   5 -13       97.37       98.07      7.30 o 
   9   5 -13       18.93       21.06      1.13 o 
  10   5 -13      149.57      150.03      7.16 o 
  11   5 -13        2.55        0.15      1.58 o 
  12   5 -13        3.51        5.39      1.02 o 
   1   6 -13      159.10      162.85      3.62 o 
   2   6 -13       31.00       25.59      1.31 o 
   3   6 -13       25.07       22.45      2.24 o 
   4   6 -13       60.50       57.84      4.09 o 
   5   6 -13      149.31      146.25     11.01 o 
   6   6 -13       34.05       30.65      1.27 o 
   7   6 -13       83.15       86.01      6.33 o 
   8   6 -13        6.55        6.24      1.00 o 
   9   6 -13        3.61        3.16      0.89 o 
  10   6 -13        0.90        0.43      0.95 o 
   1   7 -13       14.57       14.91      1.27 o 
   2   7 -13        0.63        1.33      1.44 o 
   3   7 -13        0.21        0.19      0.83 o 
   4   7 -13      111.45      114.60      4.97 o 
   5   7 -13       12.40       14.43      1.75 o 
   6   7 -13        8.58        7.57      0.89 o 
   0   0 -12     2060.97     2074.78     20.40 o 
   2   0 -12     1156.64     1102.89     15.10 o 
   4   0 -12      810.74      744.03     12.08 o 
   6   0 -12      741.82      740.39     20.82 o 
   8   0 -12      120.98      122.37      3.70 o 
  10   0 -12      358.27      360.97      7.56 o 
  12   0 -12      368.75      394.17     11.80 o 
  14   0 -12       26.70       29.78      2.00 o 
  16   0 -12      119.00      121.00      4.72 o 
   0   1 -12      188.88      173.07      5.46 o 
   1   1 -12      644.30      633.37      7.91 o 
   2   1 -12        6.87       11.78      1.27 o 
   3   1 -12     1770.87     1685.36     47.12 o 
   4   1 -12       79.90       79.81      3.21 o 
   5   1 -12      630.30      613.76     11.77 o 
   6   1 -12       15.25       15.61      1.51 o 
   7   1 -12      376.22      372.62      6.42 o 
   8   1 -12       11.36       13.11      1.36 o 
   9   1 -12      118.57      117.86      2.44 o 
  10   1 -12      107.65      114.53      4.24 o 
  11   1 -12      114.77      121.18      2.97 o 
  12   1 -12       49.54       49.22      1.65 o 
  13   1 -12       48.13       48.24      1.55 o 
  14   1 -12       83.18       80.37      1.82 o 
  15   1 -12       53.59       55.58      2.04 o 
  16   1 -12        0.54        1.02      0.89 o 
  17   1 -12       61.49       58.83      2.00 o 
   0   2 -12      948.89      915.61     13.80 o 
   1   2 -12      728.54      721.56      8.78 o 
   2   2 -12      275.18      250.73      5.08 o 
   3   2 -12      748.10      716.77      8.71 o 
   4   2 -12      136.57      127.72      4.43 o 
   5   2 -12       39.12       38.50      1.51 o 
   6   2 -12      456.80      458.74     15.32 o 
   7   2 -12      371.60      368.39     15.17 o 
   8   2 -12      199.72      199.21     16.76 o 
   9   2 -12      214.32      209.69      4.68 o 
  10   2 -12      119.85      117.21      2.44 o 
  11   2 -12       93.43       93.55      3.26 o 
  12   2 -12      327.31      305.97      7.22 o 
  13   2 -12       27.09       28.07      1.34 o 
  14   2 -12      157.92      155.04      8.04 o 
  15   2 -12       30.68       30.72      1.24 o 
  16   2 -12       37.41       39.25      1.24 o 
  17   2 -12        0.79        0.52      1.31 o 
   0   3 -12      888.84      860.89     13.80 o 
   1   3 -12      134.98      144.16      2.99 o 
   2   3 -12      245.86      225.65      4.58 o 
   3   3 -12      378.78      366.50     16.29 o 
   4   3 -12      161.56      163.91      7.02 o 
   5   3 -12      101.27      109.70      2.68 o 
   6   3 -12       31.06       34.06      1.55 o 
   7   3 -12      148.65      161.96      6.62 o 
   8   3 -12        0.54       -1.03      2.12 o 
   9   3 -12      130.52      134.56      4.58 o 
  10   3 -12       85.01       83.38      1.89 o 
  11   3 -12      154.45      160.83      3.31 o 
  12   3 -12       14.61       15.02      1.17 o 
  13   3 -12       22.76       25.71      1.27 o 
  14   3 -12       21.16       22.35      1.95 o 
  15   3 -12      118.01      119.18      7.06 o 
  16   3 -12        3.37        2.89      0.79 o 
   0   4 -12      130.16      128.39      3.70 o 
   1   4 -12      993.88      952.69     10.42 o 
   2   4 -12      107.57      114.62      2.47 o 
   3   4 -12      299.63      303.64      6.03 o 
   4   4 -12       92.16       93.09      2.68 o 
   5   4 -12       63.57       68.90      1.92 o 
   6   4 -12       94.64       95.39      3.41 o 
   7   4 -12      162.11      157.69      3.65 o 
   8   4 -12      143.88      151.62      3.44 o 
   9   4 -12      286.41      296.51     16.97 o 
  10   4 -12      186.74      199.19     13.25 o 
  11   4 -12       26.11       28.28      1.95 o 
  12   4 -12       81.64       82.15      5.89 o 
  13   4 -12       77.50       82.07      4.43 o 
  14   4 -12       46.51       47.66      3.12 o 
  15   4 -12       59.71       60.27      4.77 o 
   0   5 -12      264.17      256.40      7.12 o 
   1   5 -12      126.59      137.11      3.80 o 
   2   5 -12      169.78      167.81      3.58 o 
   3   5 -12      118.71      110.27      2.92 o 
   4   5 -12       78.04       87.55      1.93 o 
   5   5 -12       90.14       90.21      2.03 o 
   6   5 -12       65.47       68.24      1.85 o 
   7   5 -12      420.49      407.26     19.32 o 
   8   5 -12      145.47      146.72      6.09 o 
   9   5 -12      222.35      228.29     17.45 o 
  10   5 -12       39.90       39.60      1.41 o 
  11   5 -12       12.98       16.02      1.90 o 
  12   5 -12      105.14      109.11      6.62 o 
  13   5 -12      114.98      111.63     13.59 o 
   0   6 -12        5.51        2.73      3.11 o 
   1   6 -12       82.08       84.53      1.93 o 
   2   6 -12       71.31       76.36      1.89 o 
   3   6 -12      274.93      291.35     10.92 o 
   4   6 -12       22.25       28.11      2.68 o 
   5   6 -12       34.43       37.33      1.51 o 
   6   6 -12      140.59      140.36      4.34 o 
   7   6 -12       76.25       78.56      4.19 o 
   8   6 -12      186.99      198.64     10.72 o 
   9   6 -12      164.93      174.75     13.98 o 
  10   6 -12      143.81      149.09     17.44 o 
  11   6 -12      157.38      157.16     10.82 o 
  12   6 -12       62.57       58.82      1.85 o 
   0   7 -12       10.01       11.88      1.56 o 
   1   7 -12       88.78       88.59      1.89 o 
   2   7 -12       29.81       31.98      1.70 o 
   3   7 -12      175.80      183.79      5.31 o 
   4   7 -12       76.04       77.79      6.48 o 
   5   7 -12       48.50       50.36      2.73 o 
   6   7 -12      115.33      112.87      5.75 o 
   7   7 -12       46.28       48.88      4.04 o 
   8   7 -12      107.05      103.66     12.86 o 
   9   7 -12      102.31      101.91      5.99 o 
   0   8 -12       38.64       33.69      1.56 o 
   1   8 -12       25.68       24.49      1.03 o 
   2   8 -12       17.15       19.53      1.75 o 
   3   8 -12       37.00       30.33      3.21 o 
   2   0 -11     1511.27     1518.03     11.64 o 
   4   0 -11      641.78      638.56     16.66 o 
   6   0 -11      466.05      464.22     13.23 o 
   8   0 -11      452.12      443.92      7.00 o 
  10   0 -11       32.72       34.13      1.45 o 
  12   0 -11       20.57       26.20      2.00 o 
  14   0 -11       14.95       14.58      1.31 o 
  16   0 -11       66.37       70.84      2.78 o 
  18   0 -11        4.58        6.93      1.95 o 
   1   1 -11      615.86      577.12     15.93 o 
   2   1 -11      193.95      182.82      3.72 o 
   3   1 -11       31.71       29.82      1.27 o 
   4   1 -11       79.86       80.76      2.48 o 
   5   1 -11      250.68      232.00      4.89 o 
   6   1 -11       88.39       81.06      2.48 o 
   7   1 -11      483.46      505.24      7.35 o 
   8   1 -11       65.07       64.08      3.46 o 
   9   1 -11      533.05      498.46     11.96 o 
  10   1 -11       16.41       21.46      1.41 o 
  11   1 -11      115.47      120.31      2.78 o 
  12   1 -11        9.22        9.16      1.85 o 
  13   1 -11      145.18      140.21      3.09 o 
  14   1 -11        8.12       11.40      2.63 o 
  15   1 -11       25.12       28.31      1.38 o 
  16   1 -11       32.13       33.07      1.90 o 
  17   1 -11       33.08       33.50      1.23 o 
  18   1 -11       19.59       18.58      1.00 o 
   1   2 -11      261.31      254.09      5.07 o 
   2   2 -11      525.44      517.67     11.38 o 
   3   2 -11        8.13       14.28      3.21 o 
   4   2 -11      296.06      290.05      5.48 o 
   5   2 -11       84.94       79.28      4.14 o 
   6   2 -11      123.95      123.25      5.02 o 
   7   2 -11       32.96       32.51      1.41 o 
   8   2 -11      153.83      131.30      6.24 o 
   9   2 -11       25.07       30.39      2.63 o 
  10   2 -11      138.88      149.66      3.20 o 
  11   2 -11      133.08      139.14      3.80 o 
  12   2 -11      185.04      191.37      4.16 o 
  13   2 -11       22.12       21.95      1.75 o 
  14   2 -11      117.31      108.33      3.51 o 
  15   2 -11        9.58       10.17      1.56 o 
  16   2 -11       55.89       62.90      6.43 o 
  17   2 -11        3.59        3.60      2.58 o 
  18   2 -11        9.40        7.93      0.83 o 
   1   3 -11       87.88       86.43      1.96 o 
   2   3 -11       36.14       37.48      1.45 o 
   3   3 -11       35.84       39.23      1.48 o 
   4   3 -11       56.17       63.00      1.69 o 
   5   3 -11      101.99       92.18      2.03 o 
   6   3 -11        3.61        4.27      1.07 o 
   7   3 -11      127.62      114.44      2.44 o 
   8   3 -11       25.94       30.04      1.38 o 
   9   3 -11       11.60       11.06      1.24 o 
  10   3 -11      237.57      213.97     13.50 o 
  11   3 -11       72.76       75.25      1.93 o 
  12   3 -11       40.32       44.80      1.61 o 
  13   3 -11       30.60       32.04      1.75 o 
  14   3 -11        1.47        3.88      1.24 o 
  15   3 -11       14.97       13.98      2.19 o 
  16   3 -11        1.55        1.56      0.86 o 
  17   3 -11       22.35       24.11      2.24 o 
   1   4 -11      201.59      197.92      4.24 o 
   2   4 -11       22.67       22.75      1.95 o 
   3   4 -11      186.62      184.07      3.91 o 
   4   4 -11       10.65        9.53      1.31 o 
   5   4 -11      229.39      226.73      7.99 o 
   6   4 -11       16.09       16.70      1.30 o 
   7   4 -11       55.41       74.88      5.45 o 
   8   4 -11       29.95       28.60      2.24 o 
   9   4 -11       30.15       31.83      3.89 o 
  10   4 -11       15.02       18.18      1.51 o 
  11   4 -11      372.30      368.52     25.12 o 
  12   4 -11        9.72        9.27      1.13 o 
  13   4 -11       31.75       31.26      2.53 o 
  14   4 -11       35.32       33.86      1.27 o 
  15   4 -11       29.11       28.69      1.17 o 
  16   4 -11        0.69        2.03      0.97 o 
   1   5 -11      261.10      254.97     10.14 o 
   2   5 -11      131.03      131.89      2.79 o 
   3   5 -11       69.17       75.01      1.89 o 
   4   5 -11      145.08      149.78      3.11 o 
   5   5 -11      199.42      205.43     13.79 o 
   6   5 -11        6.98        4.55      1.30 o 
   7   5 -11        7.76        9.56      1.65 o 
   8   5 -11        4.29        6.14      1.17 o 
   9   5 -11      227.02      222.08     20.37 o 
  10   5 -11      279.50      275.43     18.18 o 
  11   5 -11       37.76       38.07      1.45 o 
  12   5 -11        6.53        8.72      1.07 o 
  13   5 -11       52.02       52.50      3.31 o 
  14   5 -11       21.69       24.51      1.70 o 
  15   5 -11        4.93        2.67      1.01 o 
   1   6 -11       62.62       66.47      1.79 o 
   2   6 -11       48.17       43.17      2.68 o 
   3   6 -11        1.73        3.39      1.47 o 
   4   6 -11       16.24       16.45      1.27 o 
   5   6 -11       38.74       38.28      1.62 o 
   6   6 -11       25.97       27.25      1.41 o 
   7   6 -11      322.47      335.72     18.63 o 
   8   6 -11       21.55       17.45      2.04 o 
   9   6 -11        5.18        4.30      1.07 o 
  10   6 -11       15.98       16.86      1.20 o 
  11   6 -11      100.74       93.71      5.11 o 
  12   6 -11        0.50        0.52      2.58 o 
  13   6 -11       69.42       73.87      3.99 o 
   1   7 -11       11.85       12.53      1.31 o 
   2   7 -11      133.21      133.90      2.86 o 
   3   7 -11       63.10       62.00      4.24 o 
   4   7 -11       97.40      100.24      2.20 o 
   5   7 -11       27.28       34.24      4.14 o 
   6   7 -11       52.06       53.11      1.51 o 
   7   7 -11       10.65       11.65      1.07 o 
   8   7 -11       68.51       69.22      6.33 o 
   9   7 -11       21.64       18.91      1.13 o 
  10   7 -11       66.91       75.29      6.72 o 
   1   8 -11       44.01       42.09      1.31 o 
   2   8 -11       22.02       23.33      1.10 o 
   3   8 -11        7.83       10.00      1.51 o 
   4   8 -11       86.47       86.81      2.87 o 
   5   8 -11       94.51       93.83      2.09 o 
   6   8 -11        4.52        2.04      1.65 o 
   7   8 -11      103.44      104.48      9.79 o 
   0   0 -10     4915.33     4880.16     30.57 o 
   2   0 -10      246.48      230.83      6.87 o 
   4   0 -10      408.57      345.43     14.98 o 
   6   0 -10       81.84       81.28      1.72 o 
   8   0 -10      372.03      388.09      6.35 o 
  10   0 -10      689.05      683.20      8.78 o 
  12   0 -10      327.10      322.08      6.31 o 
  14   0 -10      509.04      506.95     13.03 o 
  16   0 -10      126.72      130.26      2.92 o 
  18   0 -10      145.28      142.53      4.04 o 
   0   1 -10       91.30      102.27      2.92 o 
   1   1 -10     2168.05     2054.44     43.65 o 
   2   1 -10      422.09      418.03     17.62 o 
   3   1 -10     2972.12     2753.56     65.70 o 
   4   1 -10      396.37      377.43     22.01 o 
   5   1 -10      357.01      336.22      5.71 o 
   6   1 -10       76.20       72.49      1.62 o 
   7   1 -10      502.38      455.70      6.66 o 
   8   1 -10      204.74      226.37      4.34 o 
   9   1 -10      668.43      686.92      8.57 o 
  10   1 -10      106.28      106.33      2.31 o 
  11   1 -10       69.13       70.64      2.48 o 
  12   1 -10       66.78       65.40      1.82 o 
  13   1 -10       72.03       80.18      1.96 o 
  14   1 -10       16.90       18.69      1.31 o 
  15   1 -10      186.79      186.95      4.01 o 
  16   1 -10       43.07       40.18      3.80 o 
  17   1 -10       42.42       41.12      1.41 o 
  18   1 -10       21.60       22.20      1.17 o 
  19   1 -10       33.69       28.92      1.80 o 
   0   2 -10      443.75      414.90      8.30 o 
   1   2 -10      519.24      515.27      6.63 o 
   2   2 -10     1176.15     1102.04     19.57 o 
   3   2 -10      352.93      314.12     13.85 o 
   4   2 -10      250.67      220.15     16.09 o 
   5   2 -10       76.13       82.17      3.41 o 
   6   2 -10       68.00       69.04      3.55 o 
   7   2 -10       12.27        8.86      1.07 o 
   8   2 -10      442.54      457.61     21.72 o 
   9   2 -10      234.45      230.58      4.62 o 
  10   2 -10      497.71      485.03     27.87 o 
  11   2 -10        8.25        7.58      1.34 o 
  12   2 -10      269.19      261.95      5.36 o 
  13   2 -10       46.34       45.13      1.62 o 
  14   2 -10      209.14      207.78      4.41 o 
  15   2 -10        2.98        6.40      1.09 o 
  16   2 -10      162.15      160.33      3.61 o 
  17   2 -10        8.45        9.93      1.03 o 
  18   2 -10       78.32       79.37      6.43 o 
   0   3 -10      684.24      649.32     11.14 o 
   1   3 -10      528.44      541.03     11.38 o 
   2   3 -10      106.15      127.57      3.75 o 
   3   3 -10      382.29      378.18     16.54 o 
   4   3 -10      152.43      130.39      6.53 o 
   5   3 -10      205.82      212.01     16.08 o 
   6   3 -10       18.71       17.83      1.20 o 
   7   3 -10      197.28      181.92      6.97 o 
   8   3 -10       78.73       93.41      4.09 o 
   9   3 -10      495.66      462.86     18.26 o 
  10   3 -10      250.19      259.33      4.82 o 
  11   3 -10       70.12       77.36      1.92 o 
  12   3 -10      281.65      285.69     20.23 o 
  13   3 -10       49.03       48.81      1.62 o 
  14   3 -10       32.66       34.83      1.34 o 
  15   3 -10      146.64      149.25      5.36 o 
  16   3 -10       38.45       41.92      2.68 o 
  17   3 -10       57.01       59.98      5.06 o 
  18   3 -10       61.58       62.01      6.18 o 
   0   4 -10      385.29      390.27      9.17 o 
   1   4 -10     1088.29     1100.94     48.70 o 
   2   4 -10      166.75      171.15      3.65 o 
   3   4 -10      391.12      380.26     24.49 o 
   4   4 -10      228.11      243.27      4.84 o 
   5   4 -10      102.26      110.11      6.77 o 
   6   4 -10      272.93      258.10     11.89 o 
   7   4 -10      454.28      413.15      6.97 o 
   8   4 -10      372.77      353.08     23.07 o 
   9   4 -10      139.40      153.42      6.33 o 
  10   4 -10      192.95      207.20      7.80 o 
  11   4 -10       84.74       94.85      8.72 o 
  12   4 -10      127.75      143.71      7.79 o 
  13   4 -10       13.27       17.34      1.20 o 
  14   4 -10       94.09       96.63     10.81 o 
  15   4 -10       23.19       25.85      1.23 o 
  16   4 -10       71.49       80.10      6.72 o 
  17   4 -10       34.43       33.44      3.07 o 
   0   5 -10     1298.59     1344.61     17.85 o 
   1   5 -10      171.68      181.35      3.67 o 
   2   5 -10      484.98      514.55     28.85 o 
   3   5 -10      135.08      129.78      2.83 o 
   4   5 -10      517.04      533.36     32.66 o 
   5   5 -10      105.33      103.47      4.04 o 
   6   5 -10      625.16      621.19     58.71 o 
   7   5 -10      328.32      338.84     35.79 o 
   8   5 -10       62.06       62.43      2.14 o 
   9   5 -10      125.33      117.94     10.42 o 
  10   5 -10      182.58      187.18     16.61 o 
  11   5 -10      156.57      166.74     14.32 o 
  12   5 -10      214.10      208.28     16.62 o 
  13   5 -10       35.41       42.18      2.68 o 
  14   5 -10        6.89        4.83      2.29 o 
  15   5 -10       26.09       28.75      3.50 o 
  16   5 -10       96.28      102.81      7.21 o 
   0   6 -10      126.99      150.79      4.48 o 
   1   6 -10       54.93       57.21      4.19 o 
   2   6 -10       13.60       16.16      5.21 o 
   3   6 -10       53.91       48.41      1.72 o 
   4   6 -10      227.12      251.67     23.83 o 
   5   6 -10      468.34      481.19     32.11 o 
   6   6 -10       76.66       76.12      8.28 o 
   7   6 -10       20.77       20.26      1.70 o 
   8   6 -10      100.23       97.11      8.67 o 
   9   6 -10      147.64      152.25     19.58 o 
  10   6 -10      207.13      205.54     23.98 o 
  11   6 -10      228.42      225.33     14.91 o 
  12   6 -10      105.82      110.21     10.57 o 
  13   6 -10       91.40       88.51      8.18 o 
  14   6 -10        3.62        4.89      1.41 o 
   0   7 -10      554.15      530.88     11.13 o 
   1   7 -10      215.35      214.14      4.41 o 
   2   7 -10       35.25       35.56      1.61 o 
   3   7 -10       24.89       26.62      2.48 o 
   4   7 -10      172.18      152.80     11.06 o 
   5   7 -10      264.22      271.98     22.72 o 
   6   7 -10      221.88      218.88     25.78 o 
   7   7 -10      170.91      174.52     21.00 o 
   8   7 -10       72.33       78.84     10.81 o 
   9   7 -10       85.18       94.74      9.45 o 
  10   7 -10      158.86      154.91     16.08 o 
  11   7 -10       54.51       52.39      4.67 o 
  12   7 -10       37.63       42.77      4.19 o 
   0   8 -10       48.29       50.53      2.04 o 
   1   8 -10       67.94       73.52      1.65 o 
   2   8 -10       18.06       18.41      1.10 o 
   3   8 -10       42.55       46.18      1.41 o 
   4   8 -10        9.28        9.30      1.03 o 
   5   8 -10       45.11       45.40      3.75 o 
   6   8 -10      201.95      195.11     25.78 o 
   7   8 -10       84.72       85.87      7.30 o 
   8   8 -10       35.09       36.17      4.43 o 
   0   9 -10        3.50        1.85      2.04 o 
   1   9 -10       70.49       67.81      1.44 o 
   2   0  -9      372.68      320.67     14.74 o 
   4   0  -9     2118.89     2040.05     29.14 o 
   6   0  -9      556.79      627.23     10.55 o 
   8   0  -9      666.81      736.36      8.26 o 
  10   0  -9     1304.67     1241.39     33.55 o 
  12   0  -9      247.74      245.58      6.19 o 
  14   0  -9      332.89      364.45     14.97 o 
  16   0  -9       13.78       14.47      1.30 o 
  18   0  -9       32.43       25.69      2.19 o 
  20   0  -9       30.10       32.76      2.00 o 
   1   1  -9     1568.11     1494.12     42.23 o 
   2   1  -9      721.88      682.94      8.76 o 
   3   1  -9       39.05       42.96      5.06 o 
   4   1  -9      331.36      336.87      5.07 o 
   5   1  -9     1128.73     1090.18     10.84 o 
   6   1  -9      122.47      114.76      3.60 o 
   7   1  -9      202.46      214.75     17.74 o 
   8   1  -9      100.23      101.54      2.87 o 
   9   1  -9      158.21      163.48      3.51 o 
  10   1  -9       21.81       20.70      3.16 o 
  11   1  -9     1805.79     1743.61     21.20 o 
  12   1  -9      114.11      120.24      3.12 o 
  13   1  -9       91.37       90.41      2.19 o 
  14   1  -9       25.98       25.26      2.43 o 
  15   1  -9       73.05       75.03      1.95 o 
  16   1  -9       24.89       27.93      4.38 o 
  17   1  -9      149.24      151.45      6.48 o 
  18   1  -9       32.12       29.39      1.34 o 
  19   1  -9        0.41       -1.58      1.58 o 
   1   2  -9       86.19       86.10      1.79 o 
   2   2  -9      642.28      577.97      6.60 o 
   3   2  -9       53.70       54.50      1.75 o 
   4   2  -9      209.54      207.30     11.60 o 
   5   2  -9      125.66      136.79      9.79 o 
   6   2  -9      155.28      156.79     11.35 o 
   7   2  -9        0.73        1.75      1.57 o 
   8   2  -9      271.74      323.52     24.67 o 
   9   2  -9        6.46        7.25      1.27 o 
  10   2  -9      407.84      423.71     12.10 o 
  11   2  -9       87.99       81.23      2.03 o 
  12   2  -9       12.59       14.88      1.34 o 
  13   2  -9      453.67      440.60      7.31 o 
  14   2  -9       73.19       72.35      3.70 o 
  15   2  -9       52.04       52.29      2.04 o 
  16   2  -9      179.55      171.18      3.67 o 
  17   2  -9       38.75       42.66      3.60 o 
  18   2  -9       20.29       19.26      1.16 o 
  19   2  -9       12.10       10.31      0.93 o 
   1   3  -9      174.82      182.36      4.09 o 
   2   3  -9      200.52      204.69      7.60 o 
   3   3  -9       50.59       45.60      2.19 o 
   4   3  -9      649.14      656.45     20.62 o 
   5   3  -9      144.91      152.22      9.01 o 
   6   3  -9       19.80       23.04      3.21 o 
   7   3  -9       89.51       86.16      1.82 o 
   8   3  -9      116.56      109.91      2.53 o 
   9   3  -9        5.68        4.95      1.56 o 
  10   3  -9      124.88      130.93      5.16 o 
  11   3  -9      169.37      151.57      6.67 o 
  12   3  -9      313.20      308.08     14.33 o 
  13   3  -9        1.92        2.84      1.23 o 
  14   3  -9       62.99       56.25      4.14 o 
  15   3  -9        4.54        7.56      1.09 o 
  16   3  -9       51.07       51.33      2.43 o 
  17   3  -9       42.98       45.15      1.41 o 
  18   3  -9       18.89       17.62      1.17 o 
   1   4  -9      130.30      117.06      2.34 o 
   2   4  -9      160.58      153.56      3.16 o 
   3   4  -9      221.31      243.20     15.94 o 
   4   4  -9      349.79      358.42     17.17 o 
   5   4  -9       68.87       65.96      5.60 o 
   6   4  -9       66.43       68.70      1.72 o 
   7   4  -9       13.39       15.62      4.87 o 
   8   4  -9      104.79      106.41      7.99 o 
   9   4  -9        7.95        8.27      1.23 o 
  10   4  -9        9.62        7.59      1.51 o 
  11   4  -9       56.90       49.79      3.36 o 
  12   4  -9       57.08       64.25     12.03 o 
  13   4  -9      238.44      228.50     17.55 o 
  14   4  -9       11.18       12.02      1.17 o 
  15   4  -9       27.53       24.89      2.48 o 
  16   4  -9       17.40       18.74      1.65 o 
  17   4  -9       32.57       29.74      2.39 o 
  18   4  -9       21.80       23.00      1.00 o 
   1   5  -9      296.90      283.32      5.83 o 
   2   5  -9     1673.91     1694.88     45.81 o 
   3   5  -9        6.70       12.25      4.53 o 
   4   5  -9      741.71      753.87     33.44 o 
   5   5  -9       40.18       49.19      6.23 o 
   6   5  -9       50.54       44.92      2.53 o 
   7   5  -9       30.00       28.04      1.70 o 
   8   5  -9      812.43      821.95     85.09 o 
   9   5  -9       79.66       74.74      2.48 o 
  10   5  -9       88.94       95.33      5.11 o 
  11   5  -9      113.59      122.32      7.74 o 
  12   5  -9        8.47       10.39      1.27 o 
  13   5  -9        5.25        9.04      2.63 o 
  14   5  -9      107.90      106.13     12.08 o 
  15   5  -9       67.57       68.48      4.58 o 
  16   5  -9        1.58        2.83      1.46 o 
   1   6  -9       20.80       21.27      1.37 o 
   2   6  -9      187.11      180.41      3.82 o 
   3   6  -9        9.20       10.20      1.37 o 
   4   6  -9       16.05       18.31      1.65 o 
   5   6  -9       51.35       52.72      6.67 o 
   6   6  -9       90.34       92.42      9.11 o 
   7   6  -9      170.21      178.85     19.73 o 
   8   6  -9       12.29       12.67      1.33 o 
   9   6  -9      122.78      134.59      8.08 o 
  10   6  -9       20.74       17.95      4.04 o 
  11   6  -9       58.78       60.14      4.92 o 
  12   6  -9       14.81       12.35      1.70 o 
  13   6  -9      212.93      201.21     17.11 o 
  14   6  -9        5.18        5.36      0.89 o 
  15   6  -9       20.67       22.30      1.56 o 
   1   7  -9      110.13      116.71      2.44 o 
   2   7  -9      592.61      591.38     11.82 o 
   3   7  -9       62.11       58.80      1.82 o 
   4   7  -9      323.37      311.48     12.82 o 
   5   7  -9        7.46        7.43      1.30 o 
   6   7  -9        6.96        7.45      1.26 o 
   7   7  -9       65.87       63.80      3.65 o 
   8   7  -9      142.55      144.22     16.66 o 
   9   7  -9       60.66       61.44      5.65 o 
  10   7  -9       18.70       22.02      1.23 o 
  11   7  -9        8.17        9.15      2.48 o 
  12   7  -9       11.05       11.77      2.24 o 
  13   7  -9       52.19       56.80      6.57 o 
   1   8  -9      123.20      113.68      2.44 o 
   2   8  -9       32.76       29.81      1.31 o 
   3   8  -9       48.11       43.87      1.38 o 
   4   8  -9       34.81       33.25      1.38 o 
   5   8  -9      214.48      208.23     20.81 o 
   6   8  -9       64.03       64.59      3.41 o 
   7   8  -9        9.09        7.45      1.80 o 
   8   8  -9       34.87       36.63      3.89 o 
   9   8  -9        8.44       10.11      2.97 o 
  10   8  -9       27.21       28.20      2.53 o 
   1   9  -9       43.23       43.51      1.95 o 
   2   9  -9       38.66       40.01      1.24 o 
   3   9  -9       38.97       34.75      1.41 o 
   4   9  -9       29.03       32.51      1.31 o 
   5   9  -9       20.56       20.88      1.41 o 
   0   0  -8      946.56      763.78      9.22 o 
   2   0  -8     1570.49     1288.58     17.84 o 
   4   0  -8     1554.91     1474.31     14.63 o 
   6   0  -8      228.12      159.02      8.14 o 
   8   0  -8      968.83      949.90      8.83 o 
  10   0  -8      943.79      949.16     37.06 o 
  12   0  -8     1176.91     1099.63     29.06 o 
  14   0  -8      631.82      665.89     17.88 o 
  16   0  -8      305.40      322.07      6.27 o 
  18   0  -8      424.22      412.64      6.42 o 
  20   0  -8        0.85        0.54      1.44 o 
   0   1  -8      327.48      307.22      6.05 o 
   1   1  -8     3793.50     3477.75     57.68 o 
   2   1  -8      423.62      427.03     14.70 o 
   3   1  -8     3992.06     3906.22     17.37 o 
   4   1  -8      760.96      829.23     29.61 o 
   5   1  -8      913.94      878.48      7.83 o 
   6   1  -8      134.78      130.38      3.70 o 
   7   1  -8      820.77      833.22     13.70 o 
   8   1  -8       69.39       70.20      1.55 o 
   9   1  -8      798.67      773.28     12.23 o 
  10   1  -8      133.57      147.68      3.20 o 
  11   1  -8      927.79      911.68      9.66 o 
  12   1  -8      221.85      208.36      4.41 o 
  13   1  -8      246.44      232.69      4.92 o 
  14   1  -8       64.44       72.33      1.96 o 
  15   1  -8      191.67      185.45      4.02 o 
  16   1  -8       48.04       48.99      1.80 o 
  17   1  -8      273.62      278.43      9.94 o 
  18   1  -8        5.13        4.19      1.09 o 
  19   1  -8      124.79      119.12      2.58 o 
  20   1  -8       11.80       12.11      1.02 o 
   0   2  -8     1311.58     1080.50     11.99 o 
   1   2  -8      102.50      101.10      2.14 o 
   2   2  -8      253.67      237.35      4.03 o 
   3   2  -8      520.23      489.23      5.76 o 
   4   2  -8      520.87      541.11     11.92 o 
   5   2  -8     1008.74     1004.10     17.99 o 
   6   2  -8      744.57      719.96     10.13 o 
   7   2  -8       20.88       20.74      2.34 o 
   8   2  -8       15.80       13.32      1.22 o 
   9   2  -8       51.14       50.03      4.04 o 
  10   2  -8      139.36      141.53      2.86 o 
  11   2  -8      191.34      197.22      4.23 o 
  12   2  -8     1024.65     1002.08     10.56 o 
  13   2  -8      158.55      159.56      3.31 o 
  14   2  -8      302.64      288.57      5.96 o 
  15   2  -8       53.70       47.71      3.02 o 
  16   2  -8       97.00       96.98      4.72 o 
  17   2  -8       33.28       33.34      1.44 o 
  18   2  -8      347.23      352.29      7.37 o 
  19   2  -8        5.69        6.42      1.61 o 
  20   2  -8       22.75       22.22      1.00 o 
   0   3  -8      286.38      283.14      6.53 o 
   1   3  -8      779.27      718.12      9.20 o 
   2   3  -8      286.04      256.84      4.41 o 
   3   3  -8      186.93      184.63     10.18 o 
   4   3  -8      414.68      498.37     25.62 o 
   5   3  -8      162.83      149.39      6.72 o 
   6   3  -8      195.60      196.61      3.93 o 
   7   3  -8      276.82      298.21      5.13 o 
   8   3  -8       88.23       87.35      5.26 o 
   9   3  -8       40.53       38.48      3.36 o 
  10   3  -8      160.28      150.21      3.17 o 
  11   3  -8      273.90      287.66      5.82 o 
  12   3  -8      458.47      431.58     18.59 o 
  13   3  -8       38.84       46.87      2.09 o 
  14   3  -8      247.67      229.46      7.12 o 
  15   3  -8       38.42       39.89      1.51 o 
  16   3  -8      168.54      157.76      3.38 o 
  17   3  -8       79.90       85.82      2.39 o 
  18   3  -8       39.78       39.60      1.34 o 
  19   3  -8       31.12       31.44      1.27 o 
   0   4  -8     1075.31     1008.95     13.04 o 
   1   4  -8       79.82       92.35      3.17 o 
   2   4  -8      261.22      277.38      8.87 o 
   3   4  -8      631.89      642.21     24.09 o 
   4   4  -8       98.67      104.88      6.57 o 
   5   4  -8       24.39       20.97      1.20 o 
   6   4  -8     1016.37      955.67     76.94 o 
   7   4  -8       49.55       48.88      1.51 o 
   8   4  -8      621.54      640.42     27.50 o 
   9   4  -8      171.96      168.71     18.22 o 
  10   4  -8       73.38       78.38      7.40 o 
  11   4  -8       64.65       61.76      4.19 o 
  12   4  -8       62.73       64.44      1.82 o 
  13   4  -8      151.37      144.83      5.50 o 
  14   4  -8      142.59      143.41     11.35 o 
  15   4  -8      111.98      109.45      8.33 o 
  16   4  -8       44.08       42.99      1.56 o 
  17   4  -8       21.26       18.96      1.13 o 
  18   4  -8       12.45       13.34      0.93 o 
   0   5  -8      279.78      292.03      7.70 o 
   1   5  -8      462.13      468.65     14.50 o 
   2   5  -8      554.22      526.88      7.25 o 
   3   5  -8      702.25      680.75     30.79 o 
   4   5  -8      884.36      850.99     31.90 o 
   5   5  -8      623.19      652.98     32.93 o 
   6   5  -8      317.35      306.76     34.82 o 
   7   5  -8      109.56      112.37     15.05 o 
   8   5  -8      163.99      148.43     18.17 o 
   9   5  -8      129.14      134.22     18.95 o 
  10   5  -8      777.75      753.51     76.07 o 
  11   5  -8      164.26      166.93     15.54 o 
  12   5  -8      120.71      114.13     11.88 o 
  13   5  -8       59.26       57.41      1.65 o 
  14   5  -8       36.98       40.15      3.02 o 
  15   5  -8        8.41       12.80      1.07 o 
  16   5  -8       76.34       70.98      3.70 o 
  17   5  -8       25.82       29.64      2.58 o 
   0   6  -8      475.69      507.97     10.54 o 
   1   6  -8      173.59      171.42      7.70 o 
   2   6  -8      383.73      383.50     11.76 o 
   3   6  -8     1484.36     1496.51     41.58 o 
   4   6  -8       75.99       67.71      1.92 o 
   5   6  -8       25.96       27.36      1.47 o 
   6   6  -8      291.65      296.59     35.05 o 
   7   6  -8      178.99      174.49     20.85 o 
   8   6  -8      211.90      219.30     26.41 o 
   9   6  -8      189.98      183.25     20.61 o 
  10   6  -8       99.95      111.44     14.27 o 
  11   6  -8       22.67       22.46      1.95 o 
  12   6  -8       43.78       44.63      5.31 o 
  13   6  -8      119.69      114.43     11.88 o 
  14   6  -8       46.92       48.28      3.85 o 
  15   6  -8      130.88      117.73     10.47 o 
  16   6  -8       48.26       41.28      2.39 o 
   0   7  -8      350.84      350.84      9.07 o 
   1   7  -8      575.88      565.49      8.45 o 
   2   7  -8      328.52      318.64      6.31 o 
   3   7  -8      293.25      293.23     11.90 o 
   4   7  -8      550.45      524.63     28.47 o 
   5   7  -8      163.21      148.76     15.39 o 
   6   7  -8      540.56      531.84     35.93 o 
   7   7  -8      506.39      499.38     48.18 o 
   8   7  -8      110.48      101.61      9.40 o 
   9   7  -8      259.90      263.88     24.71 o 
  10   7  -8      145.64      146.94     18.41 o 
  11   7  -8       28.42       26.63      4.82 o 
  12   7  -8       80.34       81.97     10.71 o 
  13   7  -8       17.14       17.66      1.22 o 
  14   7  -8       25.44       23.58      2.24 o 
   0   8  -8       19.72       18.20      1.75 o 
   1   8  -8      135.21      132.53      2.85 o 
   2   8  -8       21.95       23.56      1.24 o 
   3   8  -8      186.88      193.19      3.96 o 
   4   8  -8      241.16      220.55     19.50 o 
   5   8  -8      123.50      103.96      2.34 o 
   6   8  -8       19.17       18.40      1.20 o 
   7   8  -8       92.65       85.79      6.09 o 
   8   8  -8      108.74      112.77      7.01 o 
   9   8  -8      160.33      157.24     18.90 o 
  10   8  -8      129.45      132.47     16.03 o 
  11   8  -8       27.42       30.80      4.67 o 
   0   9  -8       48.38       45.47      2.04 o 
   1   9  -8       33.85       35.90      1.31 o 
   2   9  -8       33.73       26.99      1.75 o 
   3   9  -8      181.81      180.71      3.55 o 
   4   9  -8       53.91       51.98      1.31 o 
   5   9  -8       25.57       25.61      1.10 o 
   6   9  -8       69.19       64.77      1.51 o 
   7   9  -8       19.44       20.53      2.48 o 
   2   0  -7     1523.76     1566.43     28.95 o 
   4   0  -7     9934.05     9590.18    140.62 o 
   6   0  -7       86.67       71.14      1.55 o 
   8   0  -7      635.95      524.15     15.89 o 
  10   0  -7     1059.21     1029.82     63.41 o 
  12   0  -7      220.79      203.33      9.21 o 
  14   0  -7     1352.76     1350.10     27.18 o 
  16   0  -7        0.60        0.71      2.53 o 
  18   0  -7        3.72        4.63      2.58 o 
  20   0  -7      166.62      171.93      3.37 o 
   1   1  -7      638.16      583.69      5.36 o 
   2   1  -7      217.17      214.63      3.38 o 
   3   1  -7      992.55     1068.83     30.48 o 
   4   1  -7      947.58      932.80      9.66 o 
   5   1  -7      543.13      569.49      5.81 o 
   6   1  -7     2306.21     2363.27     25.45 o 
   7   1  -7     1383.23     1296.16     47.24 o 
   8   1  -7      183.86      171.24      3.41 o 
   9   1  -7      267.22      272.36      4.72 o 
  10   1  -7      207.05      193.03      3.68 o 
  11   1  -7      528.50      542.46      8.35 o 
  12   1  -7       40.39       39.38      1.65 o 
  13   1  -7     1951.26     1864.61     40.08 o 
  14   1  -7        4.40        4.77      1.24 o 
  15   1  -7      300.64      315.73      6.10 o 
  16   1  -7       92.95       93.04      1.99 o 
  17   1  -7      117.41      114.83      2.34 o 
  18   1  -7        4.07        7.30      1.10 o 
  19   1  -7       53.92       52.27      1.48 o 
  20   1  -7       32.46       31.33      1.36 o 
  21   1  -7       51.83       59.61      1.31 o 
   1   2  -7      116.87      109.95      2.24 o 
   2   2  -7       58.34       58.93      2.92 o 
   3   2  -7      569.57      588.65     30.41 o 
   4   2  -7      273.68      317.78      4.38 o 
   5   2  -7     1144.48     1206.19     42.85 o 
   6   2  -7       31.44       31.50      4.53 o 
   7   2  -7      190.63      191.96      6.34 o 
   8   2  -7      266.11      233.76     18.58 o 
   9   2  -7       44.04       46.12      1.27 o 
  10   2  -7      333.38      335.88      5.55 o 
  11   2  -7      470.82      440.10     11.03 o 
  12   2  -7      241.44      210.66      7.26 o 
  13   2  -7      101.95       85.28      1.95 o 
  14   2  -7      132.76      121.06      3.56 o 
  15   2  -7      171.05      160.86      3.55 o 
  16   2  -7       11.16       11.25      1.30 o 
  17   2  -7      129.85      129.99      2.78 o 
  18   2  -7        7.84        8.87      1.07 o 
  19   2  -7        2.32        4.19      0.93 o 
  20   2  -7       41.76       39.69      1.24 o 
   1   3  -7      835.47      850.74     22.97 o 
   2   3  -7      684.88      635.92     10.27 o 
   3   3  -7       65.80       67.90      3.70 o 
   4   3  -7       84.75      107.52      8.72 o 
   5   3  -7      341.72      363.51     26.98 o 
   6   3  -7      763.99      786.46     26.12 o 
   7   3  -7       69.40       75.76      8.28 o 
   8   3  -7       48.80       58.26      6.09 o 
   9   3  -7      115.61       98.82      2.07 o 
  10   3  -7      260.61      241.07      5.70 o 
  11   3  -7       65.32       70.16      4.87 o 
  12   3  -7      152.81      156.20     13.25 o 
  13   3  -7       13.98       15.43      1.70 o 
  14   3  -7       18.12       15.34      2.63 o 
  15   3  -7        0.32       -0.34      2.05 o 
  16   3  -7      134.07      129.55      4.24 o 
  17   3  -7       44.40       40.59      1.41 o 
  18   3  -7        3.26        3.69      2.19 o 
  19   3  -7       32.95       33.61      1.20 o 
  20   3  -7       66.70       64.06      1.34 o 
   1   4  -7      623.92      662.30     22.29 o 
   2   4  -7      463.88      510.06     10.20 o 
   3   4  -7       45.45       50.01      3.07 o 
   4   4  -7      232.90      251.16      7.60 o 
   5   4  -7        9.81       58.82     31.49 o 
   6   4  -7      122.35      110.74      7.84 o 
   7   4  -7      640.27      658.90     82.39 o 
   8   4  -7       57.81       57.11      4.14 o 
   9   4  -7       18.38       22.10      1.22 o 
  10   4  -7       28.33       25.42      2.48 o 
  11   4  -7      676.59      649.33     42.56 o 
  12   4  -7       53.51       52.43      4.67 o 
  13   4  -7      135.78      121.92      5.89 o 
  14   4  -7        9.47        9.33      1.19 o 
  15   4  -7        7.04        6.89      1.17 o 
  16   4  -7       28.91       28.80      1.27 o 
  17   4  -7       68.73       66.38      1.66 o 
  18   4  -7       35.05       37.34      1.36 o 
  19   4  -7       38.91       38.17      3.07 o 
   1   5  -7       60.63       57.88      4.48 o 
   2   5  -7     1057.41     1038.69     46.30 o 
   3   5  -7      629.49      651.98     42.26 o 
   4   5  -7      269.04      275.04     17.94 o 
   5   5  -7        8.01       13.34      1.80 o 
   6   5  -7       56.96       66.24      5.94 o 
   7   5  -7      269.82      285.69     41.78 o 
   8   5  -7      150.34      168.31     25.57 o 
   9   5  -7      132.59      127.75     18.12 o 
  10   5  -7      310.14      304.87     41.93 o 
  11   5  -7       11.42       11.24      1.36 o 
  12   5  -7       81.90       77.70      8.18 o 
  13   5  -7       15.99       16.01      1.24 o 
  14   5  -7        7.51        4.88      1.56 o 
  15   5  -7       12.36       12.97      1.16 o 
  16   5  -7       95.19       88.56      1.96 o 
  17   5  -7       21.29       18.77      1.07 o 
  18   5  -7        1.02        0.42      1.30 o 
   1   6  -7      662.16      682.30     26.43 o 
   2   6  -7      379.87      390.14      6.59 o 
   3   6  -7      659.14      631.30     23.31 o 
   4   6  -7      404.55      405.53     26.15 o 
   5   6  -7      827.80      765.49     69.11 o 
   6   6  -7      512.81      470.11     37.44 o 
   7   6  -7      166.05      179.05     18.07 o 
   8   6  -7      128.34      129.88     14.47 o 
   9   6  -7      101.82      100.67     13.25 o 
  10   6  -7       11.38       11.60      1.36 o 
  11   6  -7      151.88      154.40     15.30 o 
  12   6  -7        6.22        8.34      1.75 o 
  13   6  -7       23.35       30.58      3.26 o 
  14   6  -7       13.85       15.76      1.08 o 
  15   6  -7       23.83       23.28      1.46 o 
  16   6  -7        9.62        8.51      0.93 o 
   1   7  -7        5.24        6.43      1.30 o 
   2   7  -7      402.79      407.57     21.27 o 
   3   7  -7      125.89      130.83     13.20 o 
   4   7  -7      798.66      766.50     66.45 o 
   5   7  -7      412.56      404.51     36.44 o 
   6   7  -7      125.45      135.39      7.50 o 
   7   7  -7      135.08      126.57     12.23 o 
   8   7  -7       52.91       54.14      5.74 o 
   9   7  -7       23.23       22.94      1.41 o 
  10   7  -7       24.59       23.97      4.28 o 
  11   7  -7       63.34       63.45      9.45 o 
  12   7  -7       46.23       43.90      7.16 o 
  13   7  -7       35.18       36.07      5.99 o 
  14   7  -7       20.76       21.69      2.48 o 
   1   8  -7       48.49       51.87      1.51 o 
   2   8  -7      117.27      108.89      2.58 o 
   3   8  -7        0.57        1.17      1.93 o 
   4   8  -7      101.39       94.29      5.60 o 
   5   8  -7      373.19      333.88     24.15 o 
   6   8  -7       15.06       15.46      1.65 o 
   7   8  -7        6.06       12.21      1.09 o 
   8   8  -7       62.01       58.54      3.90 o 
   9   8  -7       12.11       12.21      1.70 o 
  10   8  -7        9.12        7.57      1.00 o 
  11   8  -7       32.31       27.20      4.72 o 
  12   8  -7       21.21       20.76      2.58 o 
   1   9  -7       51.41       48.02      1.37 o 
   2   9  -7       64.53       64.00      1.48 o 
   3   9  -7       14.38       12.73      1.75 o 
   4   9  -7      117.83      117.61      3.07 o 
   5   9  -7      139.52      129.10      3.07 o 
   6   9  -7       58.64       55.00      2.34 o 
   7   9  -7        8.34        7.53      0.86 o 
   8   9  -7       29.33       30.19      3.02 o 
   0   0  -6      302.15      298.99      4.78 o 
   2   0  -6     2990.92     2524.76     18.44 o 
   4   0  -6     4358.61     3612.56    129.73 o 
   6   0  -6     4987.63     4917.06     50.24 o 
   8   0  -6     3202.74     2961.62     38.86 o 
  10   0  -6     1803.34     1594.24     45.27 o 
  12   0  -6     1080.42     1148.30     36.75 o 
  14   0  -6     3318.49     3386.93     80.09 o 
  16   0  -6      445.10      456.70      7.31 o 
  18   0  -6      125.61      117.48      2.55 o 
  20   0  -6       55.15       53.94      1.46 o 
   0   1  -6     2696.80     2987.39     17.89 o 
   1   1  -6     1418.89     1180.41     30.20 o 
   2   1  -6      170.51      222.19      5.85 o 
   3   1  -6     5444.04     4804.74     43.59 o 
   4   1  -6     1380.82     1431.59     14.83 o 
   5   1  -6     1959.68     1798.78     67.39 o 
   6   1  -6       34.66       36.86      0.93 o 
   7   1  -6      548.44      592.01      5.91 o 
   8   1  -6      178.55      183.78      7.75 o 
   9   1  -6     4084.31     4031.54     68.81 o 
  10   1  -6      298.70      311.25      7.75 o 
  11   1  -6      731.10      716.66      7.78 o 
  12   1  -6      629.60      628.43      7.63 o 
  13   1  -6     1064.11     1052.57     18.76 o 
  14   1  -6      158.35      157.57      6.28 o 
  15   1  -6     1052.89     1012.32     22.28 o 
  16   1  -6       63.85       66.61      1.79 o 
  17   1  -6       50.54       56.22      2.09 o 
  18   1  -6        1.48        3.15      1.51 o 
  19   1  -6       75.92       72.37      2.19 o 
  20   1  -6        1.10       -1.72      1.72 o 
  21   1  -6      145.16      144.83      2.93 o 
   0   2  -6     2122.40     1972.14     14.39 o 
   1   2  -6     1132.91     1212.27     57.67 o 
   2   2  -6     4252.15     4002.74    120.20 o 
   3   2  -6     1047.38     1059.20     29.42 o 
   4   2  -6      490.12      420.12     25.85 o 
   5   2  -6      776.86      761.92     56.56 o 
   6   2  -6     1290.46     1306.94     52.79 o 
   7   2  -6      462.31      544.52     17.19 o 
   8   2  -6      505.98      449.29     27.11 o 
   9   2  -6      438.02      446.20      5.80 o 
  10   2  -6      885.68      816.11      9.30 o 
  11   2  -6      240.90      218.79     10.38 o 
  12   2  -6      751.81      754.27      8.43 o 
  13   2  -6      535.74      512.30      7.21 o 
  14   2  -6      770.33      733.17     10.61 o 
  15   2  -6      186.80      173.18      6.29 o 
  16   2  -6      522.16      484.13      7.35 o 
  17   2  -6        5.09        7.98      1.13 o 
  18   2  -6       11.29       15.41      1.27 o 
  19   2  -6       44.03       43.94      1.41 o 
  20   2  -6       83.89       86.80      5.79 o 
  21   2  -6       29.81       32.50      1.07 o 
   0   3  -6      530.99      603.06      8.02 o 
   1   3  -6      471.79      505.71      7.96 o 
   2   3  -6      281.55      250.77      3.76 o 
   3   3  -6     2020.68     2008.01    141.72 o 
   4   3  -6      176.21      197.32     14.52 o 
   5   3  -6       85.54       89.36      1.82 o 
   6   3  -6      284.06      312.66      6.05 o 
   7   3  -6      354.03      394.76     20.78 o 
   8   3  -6      304.78      299.88     12.87 o 
   9   3  -6      385.98      388.13     24.01 o 
  10   3  -6       50.59       63.38      8.71 o 
  11   3  -6       89.37       97.66      7.89 o 
  12   3  -6     1113.98      992.78     34.00 o 
  13   3  -6       88.44       70.42      3.70 o 
  14   3  -6       93.53       89.09      1.89 o 
  15   3  -6      151.19      145.33      4.09 o 
  16   3  -6       48.17       47.07      1.55 o 
  17   3  -6       32.58       37.07      1.41 o 
  18   3  -6      179.87      183.44      3.75 o 
  19   3  -6       31.17       28.70      1.20 o 
  20   3  -6        2.00        2.60      0.96 o 
   0   4  -6       80.66       99.73      3.02 o 
   1   4  -6     1011.54      993.51     25.10 o 
   2   4  -6      352.50      313.66     11.12 o 
   3   4  -6     1134.63     1236.12     87.47 o 
   4   4  -6     1771.27     1747.71    104.39 o 
   5   4  -6      294.95      298.68     13.46 o 
   6   4  -6      227.46      249.75     21.25 o 
   7   4  -6      502.74      471.13     39.26 o 
   8   4  -6      102.43      105.14     10.13 o 
   9   4  -6      525.06      543.41     45.56 o 
  10   4  -6      321.56      300.55     28.19 o 
  11   4  -6      246.44      230.51     20.28 o 
  12   4  -6      343.11      335.36     25.21 o 
  13   4  -6      311.31      295.42     15.36 o 
  14   4  -6       40.58       38.89      1.50 o 
  15   4  -6      168.47      174.66      4.53 o 
  16   4  -6       28.71       30.31      2.63 o 
  17   4  -6       32.68       32.82      1.31 o 
  18   4  -6       36.97       36.66      1.24 o 
  19   4  -6       96.19       90.30      1.82 o 
   0   5  -6     1025.56      966.10     12.35 o 
   1   5  -6      767.89      772.76     11.79 o 
   2   5  -6      533.25      564.59     16.26 o 
   3   5  -6      869.81      916.85     45.03 o 
   4   5  -6      104.83      113.23     13.15 o 
   5   5  -6      503.39      504.82     35.93 o 
   6   5  -6      856.33      800.46     68.01 o 
   7   5  -6      372.40      376.29     40.93 o 
   8   5  -6      292.07      297.67     47.44 o 
   9   5  -6      140.45      162.30     28.74 o 
  10   5  -6       87.35       76.41      7.89 o 
  11   5  -6      268.25      272.22     32.22 o 
  12   5  -6      603.85      529.90     45.42 o 
  13   5  -6       16.00       16.18      3.21 o 
  14   5  -6       38.58       38.48      2.24 o 
  15   5  -6       20.86       22.81      1.27 o 
  16   5  -6        5.03        3.55      1.65 o 
  17   5  -6       20.27       21.13      1.10 o 
  18   5  -6      121.03      110.93      2.34 o 
   0   6  -6     1155.40     1129.52     14.70 o 
   1   6  -6     1666.97     1688.31     12.93 o 
   2   6  -6      643.64      654.49     16.07 o 
   3   6  -6     1181.84     1189.63     54.41 o 
   4   6  -6     1339.67     1399.22     95.57 o 
   5   6  -6     1030.30     1045.80    100.19 o 
   6   6  -6      439.19      435.85     39.43 o 
   7   6  -6     1314.63     1337.83    159.15 o 
   8   6  -6       51.98       57.83      5.01 o 
   9   6  -6       15.20       27.38      9.64 o 
  10   6  -6       10.49       18.34      5.74 o 
  11   6  -6       77.57       70.11      6.18 o 
  12   6  -6      202.09      216.35     24.17 o 
  13   6  -6      280.88      267.81     23.94 o 
  14   6  -6       11.86       11.86      2.29 o 
  15   6  -6       17.81       18.38      1.51 o 
  16   6  -6        8.32        5.80      2.82 o 
  17   6  -6       49.47       45.82      1.24 o 
   0   7  -6     2080.43     2013.35     20.98 o 
   1   7  -6      470.47      452.16      7.11 o 
   2   7  -6      482.80      462.09     21.43 o 
   3   7  -6      521.92      547.30     44.72 o 
   4   7  -6      471.38      454.08     32.65 o 
   5   7  -6      737.68      782.92     53.18 o 
   6   7  -6     1203.83     1225.61     99.10 o 
   7   7  -6      314.88      304.33     22.09 o 
   8   7  -6       25.39       29.86      4.72 o 
   9   7  -6       43.56       44.90      1.54 o 
  10   7  -6       62.77       60.73      5.16 o 
  11   7  -6       96.43       90.72     10.91 o 
  12   7  -6      213.12      208.08     28.17 o 
  13   7  -6       57.50       57.14      4.48 o 
  14   7  -6       28.43       31.33      5.84 o 
  15   7  -6        8.21        9.01      0.86 o 
   0   8  -6      929.50      902.26     13.80 o 
   1   8  -6      157.28      163.99      8.77 o 
   2   8  -6       36.26       33.62      1.45 o 
   3   8  -6      179.89      174.47     10.43 o 
   4   8  -6      122.33      126.52      5.36 o 
   5   8  -6      478.24      467.74     26.75 o 
   6   8  -6      470.24      469.29     24.16 o 
   7   8  -6       43.11       49.91      4.24 o 
   8   8  -6      243.71      233.52     19.50 o 
   9   8  -6       57.00       63.90      5.84 o 
  10   8  -6       94.20       87.97      7.69 o 
  11   8  -6       83.05       78.06      4.97 o 
  12   8  -6       69.89       64.89      9.35 o 
  13   8  -6       29.91       26.54      3.85 o 
   0   9  -6      129.44      134.44      4.38 o 
   1   9  -6       54.65       56.23      1.51 o 
   2   9  -6       36.10       37.86      1.66 o 
   3   9  -6       63.92       72.22      1.62 o 
   4   9  -6       32.52       35.27      1.27 o 
   5   9  -6       99.48       92.85      5.41 o 
   6   9  -6      199.38      208.12     19.30 o 
   7   9  -6      117.25      114.08      6.58 o 
   8   9  -6       31.67       32.78      1.10 o 
   9   9  -6        0.96        0.78      0.76 o 
   0  10  -6       65.36       55.32      1.75 o 
   1  10  -6       23.37       25.44      1.41 o 
   2  10  -6       13.37       12.20      0.86 o 
   3  10  -6      117.12      101.83      3.36 o 
   2   0  -5    13996.73    12074.56    170.11 o 
   4   0  -5      795.26      622.38      4.86 o 
   6   0  -5     1969.37     2030.00     61.96 o 
   8   0  -5     1648.39     1673.99     65.96 o 
  10   0  -5     2003.17     2042.99     64.70 o 
  12   0  -5     1053.37     1031.20     26.85 o 
  14   0  -5      455.18      476.74      7.04 o 
  16   0  -5      413.41      427.27      6.96 o 
  18   0  -5       77.10       82.97      2.43 o 
  20   0  -5      207.69      226.03      4.65 o 
   1   1  -5      426.56      422.74      4.60 o 
   2   1  -5     2656.03     2464.98     71.94 o 
   3   1  -5      497.74      500.08      4.31 o 
   4   1  -5      625.39      559.73      4.73 o 
   5   1  -5     1025.54     1065.45     24.81 o 
   6   1  -5       48.98       55.48      2.53 o 
   7   1  -5     1097.88     1039.48      7.32 o 
   8   1  -5      359.85      417.94      4.83 o 
   9   1  -5      467.36      525.83      6.10 o 
  10   1  -5      355.87      349.44      5.04 o 
  11   1  -5     1405.22     1426.31     34.38 o 
  12   1  -5       22.25       25.20      1.27 o 
  13   1  -5      300.31      280.36      5.34 o 
  14   1  -5      217.02      217.73      4.27 o 
  15   1  -5      466.20      442.93      6.93 o 
  16   1  -5       99.63       98.03      2.09 o 
  17   1  -5      179.38      188.83      4.20 o 
  18   1  -5       73.10       64.06      1.69 o 
  19   1  -5       64.56       61.04      2.14 o 
  20   1  -5        5.89        7.19      0.96 o 
  21   1  -5        0.77        0.06      1.90 o 
   1   2  -5      514.12      496.75      8.37 o 
   2   2  -5     2786.98     2748.53     49.50 o 
   3   2  -5     2877.16     2796.96    118.08 o 
   4   2  -5      448.57      517.66     30.10 o 
   5   2  -5      585.18      600.95     26.41 o 
   6   2  -5       70.24       67.47      1.45 o 
   7   2  -5      266.31      311.47     11.85 o 
   8   2  -5      121.07      103.29      2.20 o 
   9   2  -5      260.08      266.50      4.24 o 
  10   2  -5      107.75       98.66      4.92 o 
  11   2  -5       27.58       42.07      4.19 o 
  12   2  -5      114.96      101.50      2.23 o 
  13   2  -5      508.13      480.68     12.84 o 
  14   2  -5        0.41        4.83      1.46 o 
  15   2  -5       89.68       95.08      5.89 o 
  16   2  -5      248.82      236.43      7.26 o 
  17   2  -5       30.90       31.02      1.80 o 
  18   2  -5       36.41       38.89      1.44 o 
  19   2  -5       31.86       30.74      1.27 o 
  20   2  -5        2.78        2.69      2.87 o 
  21   2  -5        7.21        7.64      0.86 o 
   1   3  -5      731.68      747.44     12.73 o 
   2   3  -5      335.16      409.73      6.78 o 
   3   3  -5      113.25      127.83      3.90 o 
   4   3  -5      567.90      635.46     50.90 o 
   5   3  -5     1339.86     1292.93    101.85 o 
   6   3  -5      828.20      827.97     42.70 o 
   7   3  -5        7.49        6.96      0.92 o 
   8   3  -5       53.90       60.56      1.33 o 
   9   3  -5       64.02       49.39      1.80 o 
  10   3  -5      351.73      372.83     28.05 o 
  11   3  -5      262.37      246.84     14.14 o 
  12   3  -5      135.04      128.01      2.82 o 
  13   3  -5       82.22       71.14      4.19 o 
  14   3  -5      183.88      192.08     11.60 o 
  15   3  -5       41.86       44.25      4.04 o 
  16   3  -5       16.73       18.64      1.27 o 
  17   3  -5       11.49       13.83      1.23 o 
  18   3  -5       12.61       13.18      1.13 o 
  19   3  -5       35.10       32.41      1.24 o 
  20   3  -5       15.17       16.95      0.96 o 
  21   3  -5       15.05       17.11      0.89 o 
   1   4  -5      170.53      196.04      9.70 o 
   2   4  -5      985.72     1059.74     47.36 o 
   3   4  -5     4123.96     4433.02    271.61 o 
   4   4  -5      276.37      236.85      9.56 o 
   5   4  -5      358.34      349.96     21.66 o 
   6   4  -5      760.42      759.53     76.76 o 
   7   4  -5      341.90      328.25     26.63 o 
   8   4  -5       41.02       48.58      1.40 o 
   9   4  -5       18.14       17.34      1.08 o 
  10   4  -5       89.09       89.26      2.07 o 
  11   4  -5      246.38      231.27     26.08 o 
  12   4  -5       77.86       74.74      3.90 o 
  13   4  -5      441.17      412.49     29.62 o 
  14   4  -5       33.02       37.51      1.41 o 
  15   4  -5      107.65      109.51      7.11 o 
  16   4  -5       35.54       34.79      1.34 o 
  17   4  -5       19.34       21.08      1.31 o 
  18   4  -5       12.47       10.68      1.00 o 
  19   4  -5       42.12       41.68      1.31 o 
  20   4  -5        7.24        7.23      0.83 o 
   1   5  -5       94.63       97.94      2.02 o 
   2   5  -5      541.27      511.64      7.72 o 
   3   5  -5       43.88       46.28      8.86 o 
   4   5  -5      775.20      823.89     72.79 o 
   5   5  -5     1285.43     1404.71    152.86 o 
   6   5  -5       97.83       87.14      8.08 o 
   7   5  -5      174.21      177.36     20.80 o 
   8   5  -5      598.75      633.79     81.09 o 
   9   5  -5       20.59       23.26      1.38 o 
  10   5  -5      108.69      107.66      7.35 o 
  11   5  -5       40.95       40.74      2.14 o 
  12   5  -5      140.21      141.03      4.72 o 
  13   5  -5        3.03        5.35      1.31 o 
  14   5  -5      612.08      600.78     20.61 o 
  15   5  -5       19.75       15.34      1.20 o 
  16   5  -5       26.55       32.26      1.34 o 
  17   5  -5        5.78        4.56      0.93 o 
  18   5  -5       13.48       12.97      1.12 o 
  19   5  -5       20.23       19.86      0.96 o 
   1   6  -5      503.05      513.78     16.79 o 
   2   6  -5      268.15      253.92     18.96 o 
   3   6  -5       76.24       67.78      7.06 o 
   4   6  -5      343.15      354.94     36.33 o 
   5   6  -5      636.91      641.69     62.39 o 
   6   6  -5      313.56      373.92     41.69 o 
   7   6  -5      594.75      608.76     64.71 o 
   8   6  -5      132.22      137.13      9.89 o 
   9   6  -5      190.65      199.41     18.32 o 
  10   6  -5      114.83      129.85     18.46 o 
  11   6  -5       75.69       73.70      7.69 o 
  12   6  -5       17.93       13.99      2.87 o 
  13   6  -5       19.25       22.36      1.41 o 
  14   6  -5       30.33       29.87      1.33 o 
  15   6  -5       26.44       26.69      3.46 o 
  16   6  -5       23.20       22.90      1.17 o 
  17   6  -5       49.31       49.91      1.24 o 
   1   7  -5       72.61       76.97      3.21 o 
   2   7  -5     1800.10     1787.98     40.87 o 
   3   7  -5       69.12       64.99      4.14 o 
   4   7  -5      175.05      173.87     11.84 o 
   5   7  -5       61.87       64.93      7.69 o 
   6   7  -5       29.62       24.19      3.80 o 
   7   7  -5      188.58      195.97     18.81 o 
   8   7  -5      608.29      604.06     82.20 o 
   9   7  -5       84.48       79.30      7.69 o 
  10   7  -5       38.94       35.20      3.70 o 
  11   7  -5        8.64       10.76      2.29 o 
  12   7  -5      133.46      134.13     18.41 o 
  13   7  -5       11.90       13.18      2.38 o 
  14   7  -5       67.34       65.11      3.12 o 
  15   7  -5        3.14        4.07      0.79 o 
  16   7  -5       16.33       14.48      0.89 o 
   1   8  -5       48.79       47.44      1.51 o 
   2   8  -5      244.07      216.05      4.24 o 
   3   8  -5        2.74        2.72      1.44 o 
   4   8  -5      205.37      192.56     11.74 o 
   5   8  -5       49.88       52.29      4.33 o 
   6   8  -5      103.10       94.75      5.41 o 
   7   8  -5      248.55      253.17     33.14 o 
   8   8  -5       49.63       50.33      5.65 o 
   9   8  -5        7.31        7.98      1.07 o 
  10   8  -5       23.03       21.28      2.19 o 
  11   8  -5       61.72       60.35      3.99 o 
  12   8  -5       23.92       19.35      1.90 o 
  13   8  -5       26.42       24.21      2.24 o 
   1   9  -5        8.54       10.00      1.00 o 
   2   9  -5       32.36       35.26      1.27 o 
   3   9  -5        7.25        6.65      1.12 o 
   4   9  -5       41.13       39.65      3.41 o 
   5   9  -5        9.98       10.28      1.27 o 
   6   9  -5       12.11       10.91      1.03 o 
   7   9  -5       86.91       90.45      7.21 o 
   8   9  -5       36.21       42.45      2.04 o 
   9   9  -5        3.46        5.93      0.79 o 
  10   9  -5       30.81       28.21      1.46 o 
   1  10  -5        2.40        3.58      0.79 o 
   2  10  -5       97.93       95.54      2.10 o 
   3  10  -5        8.47       10.07      0.86 o 
   4  10  -5       30.40       28.52      1.12 o 
   5  10  -5       27.63       24.31      1.00 o 
   0   0  -4    23468.98    20422.96    137.56 o 
   2   0  -4    12109.91    11012.97     76.52 o 
   4   0  -4     6461.54     6310.42    217.97 o 
   6   0  -4     5635.06     5133.18    162.34 o 
   8   0  -4       24.57       90.05    101.11 o 
  10   0  -4      199.34      220.79      8.04 o 
  12   0  -4     5006.39     5054.25     74.96 o 
  14   0  -4      178.37      168.69      6.53 o 
  16   0  -4       39.58       40.02      1.85 o 
  18   0  -4      688.73      693.71     11.63 o 
  20   0  -4       24.26       25.08      1.27 o 
  22   0  -4       27.77       29.48      1.10 o 
   0   1  -4    10390.90     8954.73     82.28 o 
   1   1  -4     8609.42     7700.55     53.26 o 
   2   1  -4      453.71      388.44      6.61 o 
   3   1  -4      783.64      693.01      4.71 o 
   4   1  -4      657.45      621.82     19.32 o 
   5   1  -4     4676.11     4216.57     47.97 o 
   6   1  -4      832.76      777.27     22.07 o 
   7   1  -4     1646.07     1506.93     31.89 o 
   8   1  -4      372.75      410.19      4.52 o 
   9   1  -4      649.55      646.39      5.98 o 
  10   1  -4      496.58      518.73      6.69 o 
  11   1  -4     1680.03     1589.38     12.80 o 
  12   1  -4       64.14       67.67      1.66 o 
  13   1  -4     2096.59     2028.61     13.63 o 
  14   1  -4      153.17      157.92      3.20 o 
  15   1  -4      384.78      379.17     21.71 o 
  16   1  -4       89.53       93.57      2.00 o 
  17   1  -4      189.80      172.29      3.77 o 
  18   1  -4       13.18       14.51      1.65 o 
  19   1  -4      234.57      262.44      6.77 o 
  20   1  -4        1.51        0.89      1.19 o 
  21   1  -4       16.02       15.04      1.07 o 
  22   1  -4       14.76       15.51      0.97 o 
   0   2  -4     4023.10     3883.76     19.34 o 
   1   2  -4     2157.48     2060.76     65.47 o 
   2   2  -4     2705.83     2641.78     84.04 o 
   3   2  -4     6151.87     6064.87    283.43 o 
   4   2  -4     1638.17     1628.06    120.14 o 
   5   2  -4     1799.75     1794.35     96.79 o 
   6   2  -4     5155.15     5085.35    318.63 o 
   7   2  -4      540.35      563.77     25.62 o 
   8   2  -4      144.19      127.95      2.65 o 
   9   2  -4      127.27      116.06      7.99 o 
  10   2  -4      147.97      142.12      2.83 o 
  11   2  -4      597.23      618.99     12.07 o 
  12   2  -4     2644.99     2602.97     86.64 o 
  13   2  -4       75.71       77.29      5.11 o 
  14   2  -4      382.06      334.23      8.93 o 
  15   2  -4      139.70      134.98      2.82 o 
  16   2  -4      425.38      424.22     12.39 o 
  17   2  -4       66.11       67.36      1.82 o 
  18   2  -4      200.02      208.38      6.53 o 
  19   2  -4       10.55       12.52      1.09 o 
  20   2  -4       10.93       12.96      1.41 o 
  21   2  -4       26.98       25.68      4.14 o 
   0   3  -4     3580.94     3922.65     21.03 o 
   1   3  -4     2473.08     2391.25     46.56 o 
   2   3  -4     1541.44     1489.30     91.12 o 
   3   3  -4      192.71      168.98     13.75 o 
   4   3  -4        1.49        7.23      1.17 o 
   5   3  -4     2496.98     2743.25    281.70 o 
   6   3  -4     1231.64     1252.38     97.99 o 
   7   3  -4      746.41      712.72     24.28 o 
   8   3  -4       54.19       60.89      3.60 o 
   9   3  -4      137.29      153.58     13.10 o 
  10   3  -4      839.42      750.16     50.45 o 
  11   3  -4      724.59      700.26     64.78 o 
  12   3  -4       35.18       38.42      2.73 o 
  13   3  -4      738.80      753.90     35.74 o 
  14   3  -4      136.99      120.82      2.58 o 
  15   3  -4       15.44       17.03      1.27 o 
  16   3  -4      142.27      139.46      9.99 o 
  17   3  -4       56.30       55.39      1.85 o 
  18   3  -4       37.58       36.32      1.85 o 
  19   3  -4       80.46       91.01      7.21 o 
  20   3  -4        5.40        6.00      1.31 o 
  21   3  -4       15.86       17.95      1.02 o 
   0   4  -4      741.78      830.72      9.30 o 
   1   4  -4      429.59      517.44      5.14 o 
   2   4  -4      984.44      922.12     37.52 o 
   3   4  -4     2868.51     3125.04    253.91 o 
   4   4  -4      861.68      948.35     61.38 o 
   5   4  -4      659.52      732.72     72.67 o 
   6   4  -4     1189.87     1370.68    144.49 o 
   7   4  -4      164.22      228.95     24.95 o 
   8   4  -4      669.91      712.19     77.63 o 
   9   4  -4      359.81      315.00     36.54 o 
  10   4  -4      145.72      137.23      8.14 o 
  11   4  -4      150.14      159.88     20.26 o 
  12   4  -4      195.33      212.91     11.89 o 
  13   4  -4      502.84      486.62     40.86 o 
  14   4  -4       23.19       15.78      1.46 o 
  15   4  -4      517.55      521.37     34.71 o 
  16   4  -4        4.23        8.32      2.43 o 
  17   4  -4       98.15       86.17      5.60 o 
  18   4  -4      107.34      104.19      4.63 o 
  19   4  -4       19.20       20.33      1.07 o 
  20   4  -4       12.94       14.14      1.02 o 
   0   5  -4     1302.03     1336.60     13.46 o 
   1   5  -4      353.30      373.71      5.04 o 
   2   5  -4     2037.67     2077.37     98.70 o 
   3   5  -4      680.13      710.31     51.05 o 
   4   5  -4     2882.20     2900.00    285.83 o 
   5   5  -4      294.85      320.46     43.74 o 
   6   5  -4      425.92      414.62     54.90 o 
   7   5  -4      308.30      311.25     46.72 o 
   8   5  -4      235.27      258.32     39.48 o 
   9   5  -4      337.48      370.39     62.91 o 
  10   5  -4     1256.07     1198.32     70.56 o 
  11   5  -4       61.09       61.78      5.11 o 
  12   5  -4       48.65       39.06      2.68 o 
  13   5  -4       45.96       50.18      3.55 o 
  14   5  -4      235.21      214.59     10.28 o 
  15   5  -4      155.62      147.53     10.04 o 
  16   5  -4      174.13      162.46      7.41 o 
  17   5  -4       96.28       97.66      2.03 o 
  18   5  -4       20.60       21.70      1.09 o 
  19   5  -4        9.95        9.69      0.83 o 
   0   6  -4      542.96      491.59      8.89 o 
   1   6  -4      501.63      502.13     15.62 o 
   2   6  -4      712.73      763.21     31.63 o 
   3   6  -4     3091.17     2968.00    239.03 o 
   4   6  -4      289.45      296.84     40.71 o 
   5   6  -4      153.13      153.93     18.02 o 
   6   6  -4      427.47      467.64     69.58 o 
   7   6  -4      428.30      444.70     59.63 o 
   8   6  -4      388.56      411.09     62.83 o 
   9   6  -4      939.05      964.67    144.86 o 
  10   6  -4      243.07      240.75     27.29 o 
  11   6  -4      190.18      202.49     29.14 o 
  12   6  -4        7.44        5.60      1.41 o 
  13   6  -4      108.92       99.98      7.16 o 
  14   6  -4      109.36      102.62     10.91 o 
  15   6  -4      242.93      242.03     25.30 o 
  16   6  -4       39.38       35.28      2.04 o 
  17   6  -4        0.74        1.73      0.95 o 
  18   6  -4       22.19       18.77      0.89 o 
   0   7  -4      707.97      702.42     11.63 o 
   1   7  -4       28.71       31.87      4.48 o 
   2   7  -4      646.50      648.69     12.26 o 
   3   7  -4     1097.89     1137.90     55.25 o 
   4   7  -4     1507.89     1463.88    104.78 o 
   5   7  -4      524.75      516.59     44.86 o 
   6   7  -4      306.83      321.89     31.79 o 
   7   7  -4       99.42      102.13      9.89 o 
   8   7  -4      328.93      375.15     53.88 o 
   9   7  -4      338.53      354.30     52.76 o 
  10   7  -4      407.27      406.24     53.32 o 
  11   7  -4      262.48      245.34     27.39 o 
  12   7  -4       13.71       12.65      1.19 o 
  13   7  -4       35.14       36.60      3.02 o 
  14   7  -4       48.17       47.48      1.37 o 
  15   7  -4       38.16       36.86      1.24 o 
  16   7  -4      132.89      115.17      2.53 o 
   0   8  -4      244.77      207.33      5.85 o 
   1   8  -4      139.50      128.58      2.72 o 
   2   8  -4      420.20      413.39     12.49 o 
   3   8  -4      337.96      331.50     16.87 o 
   4   8  -4      641.23      625.99     40.06 o 
   5   8  -4       28.26       34.24      2.87 o 
   6   8  -4       74.18       79.06      5.45 o 
   7   8  -4      278.15      266.25     18.82 o 
   8   8  -4      244.37      229.09     26.08 o 
   9   8  -4      186.38      173.35     24.46 o 
  10   8  -4      273.04      267.44     29.01 o 
  11   8  -4       15.42       15.60      3.16 o 
  12   8  -4       26.87       27.84      2.19 o 
  13   8  -4       36.13       28.73      1.85 o 
  14   8  -4       42.91       39.80      5.16 o 
   0   9  -4       53.19       54.53      2.14 o 
   1   9  -4       17.99       19.09      1.17 o 
   2   9  -4       60.50       66.67      1.62 o 
   3   9  -4      277.99      305.25     13.16 o 
   4   9  -4      136.43      150.69      3.20 o 
   5   9  -4       29.63       32.69      1.34 o 
   6   9  -4       26.99       30.73      1.17 o 
   7   9  -4      119.16      105.96      4.38 o 
   8   9  -4      181.19      179.10     11.16 o 
   9   9  -4      125.26      117.80      3.41 o 
  10   9  -4       46.14       42.40      3.60 o 
  11   9  -4        8.86        6.95      0.76 o 
   0  10  -4       34.88       39.63      1.66 o 
   1  10  -4       74.47       72.70      3.31 o 
   2  10  -4       22.59       22.73      1.03 o 
   3  10  -4      123.06      125.09      2.92 o 
   4  10  -4       43.94       39.83      1.24 o 
   5  10  -4       71.78       65.53      2.39 o 
   6  10  -4       44.51       39.55      1.61 o 
   2   0  -3     9792.31     8834.70    247.00 o 
   4   0  -3    13576.80    12693.09    362.40 o 
   6   0  -3       19.59       27.57     13.68 o 
   8   0  -3     2127.94     2262.78     68.71 o 
  10   0  -3     2929.62     3208.04     83.45 o 
  12   0  -3       31.98       39.04      1.31 o 
  14   0  -3     1175.74     1125.29     10.26 o 
  16   0  -3      179.94      189.07      8.09 o 
  18   0  -3       18.53       13.89      1.95 o 
  20   0  -3      158.77      168.91      3.69 o 
  22   0  -3       88.52       84.38      2.19 o 
   1   1  -3    17084.34    14962.72    117.64 o 
   2   1  -3     1267.11     1104.53     54.10 o 
   3   1  -3     3622.79     3344.63     75.52 o 
   4   1  -3      661.08      707.58     21.64 o 
   5   1  -3     8974.82     8900.90    360.72 o 
   6   1  -3      175.48      158.83      3.02 o 
   7   1  -3      885.87      977.00     41.02 o 
   8   1  -3      450.28      425.41      7.18 o 
   9   1  -3     1037.49     1139.08     12.12 o 
  10   1  -3      357.96      403.98     10.64 o 
  11   1  -3      699.04      714.29      6.92 o 
  12   1  -3       59.79       70.99      1.90 o 
  13   1  -3      925.71      979.24     11.94 o 
  14   1  -3      139.58      142.76      4.87 o 
  15   1  -3       24.20       27.64      1.48 o 
  16   1  -3       19.31       21.97      2.58 o 
  17   1  -3      113.96      127.87      2.68 o 
  18   1  -3       25.45       25.77      1.80 o 
  19   1  -3       38.56       38.89      1.48 o 
  20   1  -3       38.68       39.44      2.43 o 
  21   1  -3       40.29       43.94      1.70 o 
  22   1  -3        8.11        8.37      0.89 o 
   1   2  -3     5052.10     4909.07     92.22 o 
   2   2  -3    12356.03    11994.18    279.40 o 
   3   2  -3     1992.28     1904.57    133.91 o 
   4   2  -3     1007.04      993.74    103.62 o 
   5   2  -3      378.06      463.03     26.97 o 
   6   2  -3       28.89       36.94      3.55 o 
   7   2  -3      523.00      599.30     57.30 o 
   8   2  -3     1119.04     1139.54    112.75 o 
   9   2  -3      108.16      129.47      2.76 o 
  10   2  -3        7.17        8.84      0.72 o 
  11   2  -3       41.18       45.36      4.09 o 
  12   2  -3      412.73      409.30     37.58 o 
  13   2  -3      140.45      143.55      8.38 o 
  14   2  -3      162.03      169.35     10.38 o 
  15   2  -3       74.79       71.24      6.52 o 
  16   2  -3      245.31      259.57     12.48 o 
  17   2  -3      123.67      129.89      5.60 o 
  18   2  -3        6.61        6.10      1.07 o 
  19   2  -3       33.22       36.34      2.24 o 
  20   2  -3      128.34      127.33      5.65 o 
  21   2  -3       42.59       40.38      1.46 o 
  22   2  -3       14.86       15.56      0.93 o 
   1   3  -3      183.91      235.31     23.94 o 
   2   3  -3     1179.44     1217.00     62.58 o 
   3   3  -3     1241.90     1391.66    130.35 o 
   4   3  -3     2451.56     2554.92    262.09 o 
   5   3  -3       72.17       57.41      7.55 o 
   6   3  -3      385.98      385.85     11.28 o 
   7   3  -3      764.64      780.61     57.04 o 
   8   3  -3     2527.10     2377.41    238.74 o 
   9   3  -3       16.87       17.65      2.00 o 
  10   3  -3      332.86      341.14     35.51 o 
  11   3  -3       54.33       65.82      6.57 o 
  12   3  -3      109.85      120.56      6.19 o 
  13   3  -3      104.51      106.77      2.27 o 
  14   3  -3      445.23      462.08     38.94 o 
  15   3  -3      150.40      157.83     12.18 o 
  16   3  -3       21.13       21.39      1.41 o 
  17   3  -3       75.26       79.85      6.72 o 
  18   3  -3       54.61       50.40      1.51 o 
  19   3  -3       29.46       31.05      2.29 o 
  20   3  -3       39.87       45.01      1.34 o 
  21   3  -3        9.11       10.10      0.89 o 
   1   4  -3     2384.00     2613.00     56.97 o 
   2   4  -3      828.37      859.26     65.42 o 
   3   4  -3      391.99      481.81     40.38 o 
   4   4  -3       46.48       59.04      2.82 o 
   5   4  -3      387.75      522.82     97.62 o 
   6   4  -3        7.67       12.48      5.35 o 
   7   4  -3      433.87      343.69     38.47 o 
   8   4  -3      237.29      232.41     20.62 o 
   9   4  -3      154.29      163.68     15.54 o 
  10   4  -3       15.36       12.21      2.29 o 
  11   4  -3      667.47      677.13     53.90 o 
  12   4  -3      262.06      250.54     27.20 o 
  13   4  -3      513.81      534.37     49.21 o 
  14   4  -3       56.39       63.96      6.52 o 
  15   4  -3        1.10       -0.31      2.53 o 
  16   4  -3       33.72       34.92      3.89 o 
  17   4  -3       25.68       26.47      1.56 o 
  18   4  -3       38.70       41.14      4.38 o 
  19   4  -3       49.08       50.82      5.01 o 
  20   4  -3       17.76       18.25      0.96 o 
   1   5  -3       18.95       32.03      1.03 o 
   2   5  -3      860.09      858.73     55.87 o 
   3   5  -3      363.49      393.10     45.57 o 
   4   5  -3      860.33      900.75    108.73 o 
   5   5  -3       27.55       32.88      1.66 o 
   6   5  -3       10.18       13.91      4.67 o 
   7   5  -3       22.91       36.74     10.95 o 
   8   5  -3      886.52      883.32    122.64 o 
   9   5  -3       44.63       49.90      5.26 o 
  10   5  -3     1056.46     1038.64    108.34 o 
  11   5  -3      249.88      268.88     35.39 o 
  12   5  -3      238.57      225.42     31.44 o 
  13   5  -3       16.89       13.96      1.27 o 
  14   5  -3      157.30      178.24     16.61 o 
  15   5  -3       22.12       26.80      2.87 o 
  16   5  -3      156.00      159.57     22.65 o 
  17   5  -3       16.18       18.26      2.14 o 
  18   5  -3        7.07        9.11      0.96 o 
  19   5  -3        7.89        6.92      0.89 o 
   1   6  -3     1211.67     1218.16     23.20 o 
   2   6  -3       22.65       20.04      1.07 o 
   3   6  -3       31.18       43.57      4.14 o 
   4   6  -3      238.49      239.39     20.52 o 
   5   6  -3      874.12      953.74    104.72 o 
   6   6  -3      167.90      167.64     15.01 o 
   7   6  -3      706.79      775.33     92.62 o 
   8   6  -3        0.60        4.38      1.56 o 
   9   6  -3       33.34       43.10      6.96 o 
  10   6  -3       16.16       15.81      3.31 o 
  11   6  -3      530.46      557.87     77.48 o 
  12   6  -3       14.65       16.85      1.30 o 
  13   6  -3      193.58      191.26      8.53 o 
  14   6  -3        9.12        4.11      2.24 o 
  15   6  -3       65.74       70.00      4.82 o 
  16   6  -3       19.74       17.87      1.22 o 
  17   6  -3      157.03      142.73      9.94 o 
  18   6  -3       34.10       30.04      2.97 o 
   1   7  -3      516.64      546.26     26.85 o 
   2   7  -3       61.87       65.53      2.53 o 
   3   7  -3       60.96       63.16      1.69 o 
   4   7  -3      864.20      914.76     67.41 o 
   5   7  -3      784.41      804.00     71.34 o 
   6   7  -3      130.90      131.80     15.49 o 
   7   7  -3       13.86       18.17      4.62 o 
   8   7  -3      228.08      235.69     38.69 o 
   9   7  -3       64.91       60.62      6.62 o 
  10   7  -3      205.66      214.63     31.43 o 
  11   7  -3      154.94      169.77     20.31 o 
  12   7  -3       40.31       42.39      3.80 o 
  13   7  -3       18.58       15.17      1.56 o 
  14   7  -3      111.03      112.37      3.65 o 
  15   7  -3        9.71        9.56      1.00 o 
  16   7  -3       97.36       87.89      1.96 o 
   1   8  -3      269.08      253.16      5.23 o 
   2   8  -3      343.62      320.87      8.53 o 
   3   8  -3       12.42       11.69      1.27 o 
   4   8  -3       23.82       24.92      3.21 o 
   5   8  -3      449.20      459.74     37.77 o 
   6   8  -3      252.27      284.37     30.17 o 
   7   8  -3       71.62       89.54     12.90 o 
   8   8  -3      268.10      271.22     26.42 o 
   9   8  -3      161.85      156.03     18.12 o 
  10   8  -3       72.66       78.17      6.77 o 
  11   8  -3       35.41       34.91      1.36 o 
  12   8  -3        3.34        2.74      1.17 o 
  13   8  -3       25.57       26.20      3.75 o 
  14   8  -3        4.89        6.04      1.07 o 
   1   9  -3       96.22       94.79      3.55 o 
   2   9  -3        0.26       -0.62      1.75 o 
   3   9  -3       26.44       24.78      1.17 o 
   4   9  -3       14.21       13.00      1.85 o 
   5   9  -3      110.50      107.17      4.53 o 
   6   9  -3       55.84       52.78      1.70 o 
   7   9  -3      132.73      142.55     12.32 o 
   8   9  -3        8.58        9.06      1.85 o 
   9   9  -3       10.04       10.33      1.56 o 
  10   9  -3       38.91       36.65      2.53 o 
  11   9  -3       61.97       58.57      3.99 o 
   1  10  -3        1.45       -1.44      1.48 o 
   2  10  -3       22.33       23.77      1.80 o 
   3  10  -3        7.72        6.77      0.83 o 
   4  10  -3       43.33       41.18      1.20 o 
   5  10  -3        2.73        4.57      0.79 o 
   6  10  -3       24.64       23.06      1.12 o 
   7  10  -3       25.30       24.44      1.36 o 
   0   0  -2    15546.24    12551.26     79.87 o 
   2   0  -2    41611.62    40547.23    876.13 o 
   4   0  -2    22701.74    24261.29    276.57 o 
   6   0  -2     2502.10     2678.71     70.24 o 
   8   0  -2      354.69      418.88     18.95 o 
  10   0  -2     2842.86     2983.27     22.43 o 
  12   0  -2      523.28      511.87     21.34 o 
  14   0  -2     1761.69     1695.91     44.67 o 
  16   0  -2      504.53      552.02      7.62 o 
  18   0  -2       49.82       50.64      3.89 o 
  20   0  -2      183.36      164.45      3.80 o 
  22   0  -2       74.25       84.44      1.86 o 
   0   1  -2     6603.55     5875.69     49.36 o 
   1   1  -2     3147.31     2749.55     96.95 o 
   2   1  -2        4.25        4.04      0.49 o 
   3   1  -2    21598.61    22580.52    628.11 o 
   4   1  -2     4897.84     4867.73    306.83 o 
   5   1  -2     1132.17     1001.31     55.67 o 
   6   1  -2     1277.10     1449.44     54.04 o 
   7   1  -2     1174.75     1245.04     49.33 o 
   8   1  -2      158.34      174.54      7.26 o 
   9   1  -2     4389.58     4621.70    259.42 o 
  10   1  -2      285.27      304.97     19.70 o 
  11   1  -2      582.76      516.26     29.96 o 
  12   1  -2      218.41      215.40      7.75 o 
  13   1  -2       46.96       50.74      1.34 o 
  14   1  -2       53.03       51.11      2.73 o 
  15   1  -2     1617.75     1686.99     68.40 o 
  16   1  -2       84.76       78.53      1.89 o 
  17   1  -2      351.51      363.44     10.92 o 
  18   1  -2       44.25       42.72      1.55 o 
  19   1  -2       28.76       27.59      1.38 o 
  20   1  -2       20.06       17.04      1.13 o 
  21   1  -2      208.62      222.22      4.38 o 
  22   1  -2        3.23        1.70      0.83 o 
   0   2  -2    24761.40    25615.24    149.37 o 
   1   2  -2     3050.85     3629.62     85.72 o 
   2   2  -2    15269.34    15011.48    666.14 o 
   3   2  -2      254.69      279.86     32.23 o 
   4   2  -2     5353.71     5350.75    354.00 o 
   5   2  -2      932.65     1063.11     87.69 o 
   6   2  -2      180.87      224.93     20.14 o 
   7   2  -2     2204.36     2474.21    285.01 o 
   8   2  -2     1339.50     1225.87    121.06 o 
   9   2  -2     1412.44     1554.31    107.45 o 
  10   2  -2      883.61      901.82     57.16 o 
  11   2  -2       54.53       69.22     13.78 o 
  12   2  -2        0.75       29.12     16.11 o 
  13   2  -2        3.03        6.67      0.83 o 
  14   2  -2      222.82      219.14     17.84 o 
  15   2  -2      271.70      259.43     18.43 o 
  16   2  -2       62.77       58.57      2.29 o 
  17   2  -2       14.51       14.45      1.85 o 
  18   2  -2      187.65      182.74     13.69 o 
  19   2  -2       14.73       13.45      1.13 o 
  20   2  -2       94.27       90.12      2.39 o 
  21   2  -2       15.21       17.74      1.10 o 
  22   2  -2       69.88       67.73      2.53 o 
   0   3  -2     5432.37     5935.55     26.47 o 
   1   3  -2     1023.69     1023.53     47.09 o 
   2   3  -2       70.97       86.01     10.52 o 
   3   3  -2     1818.56     1749.52    200.12 o 
   4   3  -2      718.68      857.15    110.95 o 
   5   3  -2      685.94      643.46     92.75 o 
   6   3  -2       62.04      103.23      9.30 o 
   7   3  -2      816.24      887.37     83.62 o 
   8   3  -2       17.58       17.56      0.92 o 
   9   3  -2      897.06      884.74    102.52 o 
  10   3  -2      316.63      322.14     29.46 o 
  11   3  -2      115.97      116.78     11.84 o 
  12   3  -2       39.26       37.15      5.16 o 
  13   3  -2       73.49       82.98      7.69 o 
  14   3  -2      110.55      101.57      9.64 o 
  15   3  -2      912.85      989.76     71.05 o 
  16   3  -2      229.23      223.63     23.73 o 
  17   3  -2       80.83       82.27      5.99 o 
  18   3  -2       15.69       21.63      2.82 o 
  19   3  -2       21.92       25.16      1.41 o 
  20   3  -2        9.67       12.17      1.03 o 
  21   3  -2       76.58       76.70      1.55 o 
   0   4  -2     2034.14     2331.64     15.65 o 
   1   4  -2     7742.46     8553.62    284.47 o 
   2   4  -2       23.57       24.32      1.85 o 
   3   4  -2      458.19      556.16     52.03 o 
   4   4  -2      549.47      597.36     94.64 o 
   5   4  -2      193.83      183.73     30.37 o 
   6   4  -2       71.95       75.98     18.50 o 
   7   4  -2      291.12      304.76     40.63 o 
   8   4  -2     1778.77     1890.33    233.41 o 
   9   4  -2        3.24       32.24     16.84 o 
  10   4  -2      160.61      156.61     12.23 o 
  11   4  -2      246.15      242.47     30.03 o 
  12   4  -2       20.46       23.54      3.94 o 
  13   4  -2      114.24       99.88     12.13 o 
  14   4  -2      302.38      304.09     33.45 o 
  15   4  -2      109.13      116.05     11.40 o 
  16   4  -2      328.59      342.35     37.06 o 
  17   4  -2      258.34      243.14     27.64 o 
  18   4  -2        1.61        2.56      2.19 o 
  19   4  -2       84.97       81.70      4.77 o 
  20   4  -2       48.14       43.68      1.20 o 
  21   4  -2       40.44       40.12      1.46 o 
   0   5  -2     3798.93     3913.80     23.91 o 
   1   5  -2      180.10      193.19      9.65 o 
   2   5  -2      245.60      267.23     11.36 o 
   3   5  -2      193.83      224.88     18.33 o 
   4   5  -2      292.36      331.56     51.31 o 
   5   5  -2      491.24      567.43     60.60 o 
   6   5  -2     1413.68     1427.69    214.84 o 
   7   5  -2      920.16      973.73    143.85 o 
   8   5  -2      108.34      116.53     19.29 o 
   9   5  -2     1144.07     1160.26    142.49 o 
  10   5  -2        9.55       10.09      1.31 o 
  11   5  -2      411.70      449.16     61.91 o 
  12   5  -2      712.10      726.82     85.53 o 
  13   5  -2      440.76      458.44     52.94 o 
  14   5  -2       21.31       23.74      2.77 o 
  15   5  -2       97.75      105.00     13.93 o 
  16   5  -2       46.90       44.67      7.59 o 
  17   5  -2       47.50       47.92      6.04 o 
  18   5  -2      216.17      188.10     13.79 o 
  19   5  -2       67.44       74.48      7.94 o 
  20   5  -2        0.52        0.10      1.95 o 
   0   6  -2     1088.30     1143.58     13.14 o 
   1   6  -2     1830.10     1840.42     46.59 o 
   2   6  -2      244.09      230.21      4.31 o 
   3   6  -2       21.92       21.65      2.19 o 
   4   6  -2      480.32      476.69     36.56 o 
   5   6  -2     1127.81     1226.09    124.54 o 
   6   6  -2     1750.65     1823.51    203.51 o 
   7   6  -2     1575.15     1615.02    228.33 o 
   8   6  -2     1186.66     1211.02    165.82 o 
   9   6  -2      109.91      110.14     19.48 o 
  10   6  -2       95.52      114.77     17.63 o 
  11   6  -2      649.82      673.56     97.12 o 
  12   6  -2      264.23      299.86     47.62 o 
  13   6  -2      817.79      858.99     98.15 o 
  14   6  -2       67.83       68.77      7.30 o 
  15   6  -2      116.99      107.77     11.54 o 
  16   6  -2       25.22       26.08      2.34 o 
  17   6  -2       63.72       59.10      2.43 o 
  18   6  -2        1.65        2.11      1.07 o 
   0   7  -2      450.64      439.11      9.08 o 
   1   7  -2      311.23      335.15      7.31 o 
   2   7  -2      186.00      196.67      5.99 o 
   3   7  -2        5.09       11.00      6.18 o 
   4   7  -2      162.94      188.17     11.64 o 
   5   7  -2      397.42      416.25     39.81 o 
   6   7  -2     1040.83     1115.89    122.37 o 
   7   7  -2      926.91     1009.89    138.53 o 
   8   7  -2       82.64       89.89     14.85 o 
   9   7  -2       85.37       76.25     10.66 o 
  10   7  -2      258.23      261.61     40.75 o 
  11   7  -2      200.43      196.33     28.55 o 
  12   7  -2      599.22      607.52     62.23 o 
  13   7  -2      250.45      239.35     30.51 o 
  14   7  -2       15.82       16.68      2.68 o 
  15   7  -2       17.20       13.39      2.24 o 
  16   7  -2        6.55        4.69      0.89 o 
  17   7  -2       21.93       17.57      0.96 o 
   0   8  -2      346.83      340.01      8.39 o 
   1   8  -2      308.91      299.41      5.66 o 
   2   8  -2      421.06      381.81      6.31 o 
   3   8  -2      466.27      468.36     24.89 o 
   4   8  -2      884.58      851.78     63.40 o 
   5   8  -2      197.86      192.53     18.91 o 
   6   8  -2      333.35      354.33     27.65 o 
   7   8  -2      428.33      401.90     49.43 o 
   8   8  -2      129.92      139.06     23.14 o 
   9   8  -2       62.49       68.75      7.98 o 
  10   8  -2      335.99      325.28     38.82 o 
  11   8  -2       84.67       82.55     12.22 o 
  12   8  -2      128.63      126.12     11.15 o 
  13   8  -2      188.60      170.87     14.77 o 
  14   8  -2        0.58        0.33      1.41 o 
   0   9  -2      119.47      122.83      3.60 o 
   1   9  -2      194.07      188.95      4.09 o 
   2   9  -2       35.40       38.18      1.34 o 
   3   9  -2       12.31       15.23      1.07 o 
   4   9  -2       28.11       26.61      1.24 o 
   5   9  -2      107.41      106.30      9.94 o 
   6   9  -2      320.76      337.80     18.24 o 
   7   9  -2      231.69      232.72     15.35 o 
   8   9  -2       60.63       58.62      3.41 o 
   9   9  -2       13.79       17.18      1.09 o 
  10   9  -2       48.40       55.98      4.43 o 
  11   9  -2       77.58       78.72      4.24 o 
   0  10  -2       24.27       23.37      1.56 o 
   1  10  -2       51.81       53.86      1.51 o 
   2  10  -2        5.60        5.59      0.88 o 
   3  10  -2       21.40       23.98      1.41 o 
   4  10  -2        4.38        6.56      0.86 o 
   5  10  -2       69.78       75.18      2.39 o 
   6  10  -2      186.32      186.14      3.44 o 
   7  10  -2      115.19      116.34      2.44 o 
   2   0  -1     3308.39     3428.84     22.55 o 
   4   0  -1    11725.71    13020.37    483.41 o 
   6   0  -1    14750.08    16707.10     85.05 o 
   8   0  -1     6102.26     6398.99     49.35 o 
  10   0  -1     4205.44     4956.42     53.57 o 
  12   0  -1     3398.25     3723.14     88.08 o 
  14   0  -1      161.75      153.84      3.19 o 
  16   0  -1       60.24       51.75      1.51 o 
  18   0  -1       66.40       66.22      2.53 o 
  20   0  -1       28.17       29.01      1.34 o 
  22   0  -1       42.91       44.72      1.24 o 
   1   1  -1     4519.98     4481.12    288.87 o 
   2   1  -1     4214.95     4364.39    351.87 o 
   3   1  -1     4095.75     4127.04    441.11 o 
   4   1  -1       64.65       60.44      6.92 o 
   5   1  -1     3191.70     3062.18    269.06 o 
   6   1  -1     1454.96     1510.05     97.13 o 
   7   1  -1     1291.73     1287.85    106.31 o 
   8   1  -1     1026.00     1096.51     77.13 o 
   9   1  -1     2311.54     2216.79    154.26 o 
  10   1  -1      482.97      497.63     30.63 o 
  11   1  -1      326.18      334.29     15.90 o 
  12   1  -1      291.62      311.34     18.29 o 
  13   1  -1      254.54      256.49      7.75 o 
  14   1  -1      114.97      127.56      2.79 o 
  15   1  -1      126.87      116.55      2.41 o 
  16   1  -1       57.76       52.97      4.82 o 
  17   1  -1       53.84       56.38      1.72 o 
  18   1  -1        6.70        4.83      1.17 o 
  19   1  -1       67.81       67.27      1.69 o 
  20   1  -1        7.34        6.63      1.07 o 
  21   1  -1       36.19       36.23      1.31 o 
  22   1  -1        3.40        2.49      1.36 o 
   1   2  -1    11927.11    13195.19    774.90 o 
   2   2  -1     9714.83     9946.19   1082.44 o 
   3   2  -1     1503.56     1609.02    197.59 o 
   4   2  -1      699.45      672.61     97.25 o 
   5   2  -1     1787.53     1773.37    231.31 o 
   6   2  -1        7.78       11.10      2.19 o 
   7   2  -1      465.20      464.48     63.54 o 
   8   2  -1     2918.25     2992.49    383.25 o 
   9   2  -1     1252.64     1553.07    166.22 o 
  10   2  -1      814.78      971.40     96.99 o 
  11   2  -1      215.81      218.05     22.37 o 
  12   2  -1       80.74       93.01      7.40 o 
  13   2  -1        6.68        8.81      1.00 o 
  14   2  -1      811.95      868.50     81.97 o 
  15   2  -1      311.97      305.31     24.28 o 
  16   2  -1      199.37      206.34     17.44 o 
  17   2  -1      106.95      106.25     10.28 o 
  18   2  -1       74.07       72.32      3.16 o 
  19   2  -1       58.11       61.78      4.24 o 
  20   2  -1       68.27       62.12      3.41 o 
  21   2  -1       12.65       13.15      1.17 o 
  22   2  -1       21.66       20.01      1.03 o 
   1   3  -1       79.30       96.26      3.26 o 
   2   3  -1     3261.80     3408.65    364.46 o 
   3   3  -1        9.70       22.72     10.61 o 
   4   3  -1       71.76       74.19      9.98 o 
   5   3  -1      733.59      827.09    150.63 o 
   6   3  -1      521.55      578.04    103.11 o 
   7   3  -1     1294.37     1341.25    164.47 o 
   8   3  -1       93.54      112.96     12.86 o 
   9   3  -1      101.93      114.94     15.83 o 
  10   3  -1      312.25      326.27     41.90 o 
  11   3  -1       45.91       63.85      9.79 o 
  12   3  -1      180.80      196.44     19.39 o 
  13   3  -1       95.62       93.04      7.06 o 
  14   3  -1       44.09       39.82      4.48 o 
  15   3  -1       23.13       21.82      3.26 o 
  16   3  -1      140.28      131.94     10.52 o 
  17   3  -1        8.60        9.94      2.68 o 
  18   3  -1       18.34       16.19      1.95 o 
  19   3  -1       59.78       60.97      4.72 o 
  20   3  -1       46.85       47.51      3.02 o 
  21   3  -1        8.47        7.70      0.89 o 
   1   4  -1     1573.45     1800.03     41.94 o 
   2   4  -1      915.95     1090.24     80.16 o 
   3   4  -1      499.54      583.80     59.97 o 
   4   4  -1      266.93      301.21     32.92 o 
   5   4  -1     3011.29     3214.43    448.30 o 
   6   4  -1      111.00      127.41     12.08 o 
   7   4  -1      658.74      743.01     91.30 o 
   8   4  -1      586.43      705.44    108.05 o 
   9   4  -1      518.45      575.09     86.59 o 
  10   4  -1      230.03      229.84     41.63 o 
  11   4  -1     1127.75     1184.54    168.21 o 
  12   4  -1       25.72       28.55      6.33 o 
  13   4  -1       11.58       10.14      1.12 o 
  14   4  -1      133.38      140.57     13.64 o 
  15   4  -1        9.98        6.87      1.27 o 
  16   4  -1       50.59       47.56      6.52 o 
  17   4  -1        9.72        8.61      1.20 o 
  18   4  -1       39.98       48.34      4.87 o 
  19   4  -1       29.55       23.46      1.17 o 
  20   4  -1       14.47       15.90      1.00 o 
  21   4  -1        0.64        0.83      1.90 o 
   1   5  -1      847.94      938.38     41.19 o 
   2   5  -1      148.98      146.90     13.93 o 
   3   5  -1      511.97      580.59     42.35 o 
   4   5  -1      291.21      287.88      6.34 o 
   5   5  -1      221.73      257.54     25.98 o 
   6   5  -1       66.90       90.79     13.10 o 
   7   5  -1      202.83      226.21     34.46 o 
   8   5  -1      182.78      195.70     32.01 o 
   9   5  -1      589.93      631.29    115.48 o 
  10   5  -1      521.53      508.98     78.12 o 
  11   5  -1       12.21       19.43      3.02 o 
  12   5  -1       32.75       29.70      4.28 o 
  13   5  -1       23.13       25.26      3.75 o 
  14   5  -1      234.03      250.19     37.38 o 
  15   5  -1      121.31      121.07     14.22 o 
  16   5  -1      272.76      279.82     18.87 o 
  17   5  -1      154.02      150.71     17.49 o 
  18   5  -1       10.94       14.36      1.85 o 
  19   5  -1       32.12       35.76      1.20 o 
  20   5  -1       43.04       44.44      2.48 o 
   1   6  -1     1549.99     1659.28     31.91 o 
   2   6  -1      313.38      413.29     67.79 o 
   3   6  -1       29.15       36.08      5.50 o 
   4   6  -1       15.85       17.55      1.07 o 
   5   6  -1      763.73      796.91     95.31 o 
   6   6  -1      119.40      125.21     18.07 o 
   7   6  -1      893.79      949.27    135.35 o 
   8   6  -1       21.10       20.22      1.36 o 
   9   6  -1       12.83       14.65      1.85 o 
  10   6  -1       44.64       57.90      8.28 o 
  11   6  -1      301.96      324.07     36.71 o 
  12   6  -1      108.10      101.41     17.92 o 
  13   6  -1      271.26      256.79     28.81 o 
  14   6  -1       83.95       90.62     13.15 o 
  15   6  -1        3.76        6.95      1.36 o 
  16   6  -1       89.07       93.72     13.49 o 
  17   6  -1      208.25      194.18     17.25 o 
  18   6  -1       55.28       61.12      2.68 o 
   1   7  -1       15.60       21.91      1.17 o 
   2   7  -1      159.41      157.34      6.72 o 
   3   7  -1      133.59      142.50     16.17 o 
   4   7  -1      224.19      227.34     19.25 o 
   5   7  -1       90.93       77.27      8.57 o 
   6   7  -1      206.92      216.55     22.17 o 
   7   7  -1       90.26      100.88      8.77 o 
   8   7  -1      188.17      187.61     29.18 o 
   9   7  -1      126.78      136.11     21.92 o 
  10   7  -1      278.98      292.34     39.83 o 
  11   7  -1       30.36       34.87      7.01 o 
  12   7  -1       56.76       62.82     10.13 o 
  13   7  -1      122.59      111.29     12.66 o 
  14   7  -1      194.10      192.54     20.76 o 
  15   7  -1        1.48        3.59      2.63 o 
  16   7  -1      202.60      190.93     19.54 o 
  17   7  -1       52.12       48.20      1.41 o 
   1   8  -1      247.13      251.17      5.24 o 
   2   8  -1       27.52       27.79      1.45 o 
   3   8  -1       44.96       50.07      4.97 o 
   4   8  -1      117.40      124.39      7.35 o 
   5   8  -1      476.22      487.36     36.46 o 
   6   8  -1      130.46      120.01     11.59 o 
   7   8  -1      265.89      320.68     29.64 o 
   8   8  -1      103.90      108.65     14.27 o 
   9   8  -1        0.83        2.37      1.48 o 
  10   8  -1      131.85      130.57     15.73 o 
  11   8  -1       15.73       19.41      1.20 o 
  12   8  -1        2.05       -1.82      2.19 o 
  13   8  -1       31.45       28.52      2.53 o 
  14   8  -1       99.28       93.56      1.98 o 
  15   8  -1       21.46       21.76      1.51 o 
   1   9  -1        5.58        7.49      0.96 o 
   2   9  -1       59.36       56.40      1.61 o 
   3   9  -1       10.62       10.47      1.03 o 
   4   9  -1       38.12       36.64      1.30 o 
   5   9  -1       29.99       32.13      3.99 o 
   6   9  -1       19.99       21.08      1.17 o 
   7   9  -1      104.69      120.77      8.13 o 
   8   9  -1        2.65        2.82      0.96 o 
   9   9  -1       48.17       40.93      3.16 o 
  10   9  -1       21.56       22.94      1.10 o 
  11   9  -1       16.94       18.03      0.96 o 
  12   9  -1        6.48        4.31      1.31 o 
   1  10  -1        1.16       -0.86      1.00 o 
   2  10  -1       31.13       32.39      1.17 o 
   3  10  -1        0.32       -0.53      1.30 o 
   4  10  -1       30.51       32.88      1.17 o 
   5  10  -1        0.51        0.68      1.45 o 
   6  10  -1        2.30        3.86      1.85 o 
   7  10  -1        5.87        6.21      0.83 o 
   2   0   0     6739.96     7185.42     32.39 o 
   4   0   0    26485.64    33116.98    214.66 o 
   6   0   0    56880.75    75215.61    420.16 o 
   8   0   0    17325.84    19098.28    110.52 o 
  10   0   0     9026.32     9607.01     74.82 o 
  12   0   0      302.33      229.60      4.07 o 
  14   0   0     2009.75     2183.35     30.75 o 
  16   0   0        9.32       12.04      1.75 o 
  18   0   0      259.51      261.05     14.04 o 
  20   0   0      211.32      202.18     10.57 o 
  22   0   0        0.10        1.11      1.61 o 
   0   1   0      626.76      536.30      3.38 o 
   1   1   0    13499.89    14686.99   1920.60 o 
   2   1   0     8312.13     8212.67    451.68 o 
   3   1   0     6051.38     6077.76   1023.05 o 
   4   1   0     2443.62     2478.06    352.17 o 
   5   1   0     2312.80     2079.41    327.24 o 
   6   1   0      440.94      544.82     56.85 o 
   7   1   0     3146.52     3176.59    315.90 o 
   8   1   0     3653.14     4297.89    440.25 o 
   9   1   0      894.65     1199.14    102.48 o 
  10   1   0        5.21        4.21      0.76 o 
  11   1   0     1326.57     1307.71     74.88 o 
  12   1   0       15.87       18.75      2.53 o 
  13   1   0      617.57      649.83     33.13 o 
  14   1   0       21.99       29.51      3.26 o 
  15   1   0       28.74       36.32      2.24 o 
  16   1   0       96.98      101.73      4.33 o 
  17   1   0     1176.97     1159.03     29.40 o 
  18   1   0      127.89      123.63      6.92 o 
  19   1   0      332.87      359.20      6.10 o 
  20   1   0        0.28        2.89      1.00 o 
  21   1   0       37.12       39.06      1.27 o 
  22   1   0        7.58        4.94      1.12 o 
   0   2   0    14634.83    16180.68    101.42 o 
   1   2   0     4635.68     5151.53    331.54 o 
   2   2   0      259.57      366.22     47.50 o 
   3   2   0      477.17      427.32     62.86 o 
   4   2   0        1.15       20.85      6.52 o 
   5   2   0     1149.83     1218.08    211.66 o 
   6   2   0     4847.27     5069.91    804.18 o 
   7   2   0     2396.11     2565.38    327.44 o 
   8   2   0       11.65       12.14      0.72 o 
   9   2   0       29.24       32.81      6.57 o 
  10   2   0       83.37       86.70      8.67 o 
  11   2   0      190.91      220.87     30.80 o 
  12   2   0     1918.31     1956.64    211.67 o 
  13   2   0      106.09       97.88      5.55 o 
  14   2   0      149.24      192.64     18.07 o 
  15   2   0        7.11        5.60      1.07 o 
  16   2   0       49.32       46.28      1.62 o 
  17   2   0        3.69       -0.79      2.17 o 
  18   2   0      279.72      284.60     12.28 o 
  19   2   0       10.42        6.36      2.63 o 
  20   2   0       73.16       64.01      2.82 o 
  21   2   0       53.68       57.50      3.85 o 
  22   2   0        0.65       -1.02      1.38 o 
   0   3   0        6.09        5.74      0.58 o 
   1   3   0       34.41       29.68      3.36 o 
   2   3   0     1588.26     1552.54    117.87 o 
   3   3   0       57.97       81.63     13.44 o 
   4   3   0     1934.76     2001.89    350.77 o 
   5   3   0      279.77      233.21     35.52 o 
   6   3   0        1.41       10.47      5.06 o 
   7   3   0      319.31      316.61     44.55 o 
   8   3   0      118.29      197.64     14.52 o 
   9   3   0      365.62      482.23     83.50 o 
  10   3   0       58.34       63.40      6.38 o 
  11   3   0      780.14      875.76    130.18 o 
  12   3   0       38.86       39.46      4.38 o 
  13   3   0      560.56      578.19     66.56 o 
  14   3   0      263.15      269.80     36.71 o 
  15   3   0        3.92        2.59      1.43 o 
  16   3   0       71.40       75.40      5.94 o 
  17   3   0      452.00      471.18     46.89 o 
  18   3   0        0.10        1.10      1.35 o 
  19   3   0      118.99      121.89      3.99 o 
  20   3   0       44.50       40.56      3.07 o 
  21   3   0        0.09        1.69      1.36 o 
   0   4   0      148.15      109.85      3.22 o 
   1   4   0      313.86      395.26     15.37 o 
   2   4   0      217.94      167.65     11.85 o 
   3   4   0     8698.68     9270.15    867.24 o 
   4   4   0      379.30      286.38     35.79 o 
   5   4   0      146.62      164.24      7.65 o 
   6   4   0      216.86      174.88     27.93 o 
   7   4   0      872.67     1033.33    160.99 o 
   8   4   0      295.34      366.39     73.20 o 
   9   4   0      501.75      509.71     76.72 o 
  10   4   0      267.06      294.93     36.13 o 
  11   4   0       53.28       79.32     13.49 o 
  12   4   0      246.14      262.89     31.24 o 
  13   4   0      243.46      256.43     40.21 o 
  14   4   0       14.88       22.29      2.58 o 
  15   4   0      648.11      645.49     82.86 o 
  16   4   0        0.66       -0.72      2.05 o 
  17   4   0       60.91       59.95      3.75 o 
  18   4   0      261.12      249.37     13.75 o 
  19   4   0       14.91       18.37      2.00 o 
  20   4   0       37.63       34.87      2.24 o 
  21   4   0       63.38       67.36      3.41 o 
   0   5   0      245.22      317.13      5.95 o 
   1   5   0      471.16      639.50     32.87 o 
   2   5   0     1930.86     2070.31    130.51 o 
   3   5   0     2001.02     2331.93    146.79 o 
   4   5   0      299.12      286.63     26.87 o 
   5   5   0      774.82      739.64     75.21 o 
   6   5   0      567.48      650.93     92.34 o 
   7   5   0       48.67       57.12      9.88 o 
   8   5   0      584.25      544.24    102.25 o 
   9   5   0      857.76      897.36    119.24 o 
  10   5   0       14.38       13.38      2.19 o 
  11   5   0     1644.46     1761.26    287.27 o 
  12   5   0      418.91      457.80     70.40 o 
  13   5   0       65.70       78.44     13.24 o 
  14   5   0      696.12      681.43     93.19 o 
  15   5   0       22.61       28.02      4.43 o 
  16   5   0      480.83      435.55     53.15 o 
  17   5   0      298.87      297.66     28.08 o 
  18   5   0        0.19        0.77      1.19 o 
  19   5   0       23.74       24.44      1.10 o 
  20   5   0       41.62       41.40      2.14 o 
   0   6   0      946.64     1035.95     12.44 o 
   1   6   0     1379.31     1495.42     10.76 o 
   2   6   0     1274.27     1287.93     49.91 o 
   3   6   0     2661.30     2628.60    189.49 o 
   4   6   0     2639.49     2671.71    182.60 o 
   5   6   0       11.33       10.89      2.48 o 
   6   6   0      255.95      242.31     25.64 o 
   7   6   0       21.24       25.98      6.43 o 
   8   6   0     1048.92     1153.98    145.46 o 
   9   6   0     2050.20     2032.58    291.97 o 
  10   6   0     3370.12     3608.50    520.19 o 
  11   6   0        4.95        7.47      1.44 o 
  12   6   0       70.09       61.43      8.96 o 
  13   6   0        0.24        2.37      1.58 o 
  14   6   0        0.46        2.81      1.51 o 
  15   6   0      600.73      600.26     68.58 o 
  16   6   0       91.82      112.89     11.30 o 
  17   6   0        2.13        0.19      1.70 o 
  18   6   0       71.11       66.62      3.94 o 
   0   7   0        9.85       11.78      1.46 o 
   1   7   0      264.75      223.16      4.62 o 
   2   7   0      264.98      316.81     24.37 o 
   3   7   0        8.02       13.20      3.46 o 
   4   7   0       73.93       87.02      8.62 o 
   5   7   0       86.74       71.03      7.35 o 
   6   7   0        6.38        5.85      1.56 o 
   7   7   0     1040.90     1050.67    120.31 o 
   8   7   0     2531.05     2660.96    313.15 o 
   9   7   0     1561.24     1658.23    190.16 o 
  10   7   0      230.19      242.09     32.12 o 
  11   7   0       57.09       70.91     11.54 o 
  12   7   0       46.67       54.40      8.67 o 
  13   7   0      116.14      113.72     10.96 o 
  14   7   0      293.52      273.66     17.07 o 
  15   7   0      277.55      281.41     28.33 o 
  16   7   0      353.78      328.52     31.47 o 
  17   7   0        9.12       10.98      1.12 o 
   0   8   0        0.03        4.77      1.46 o 
   1   8   0       38.54       31.52      1.37 o 
   2   8   0      833.87      825.78     34.33 o 
   3   8   0      454.54      450.22     14.10 o 
   4   8   0      692.71      681.35     57.27 o 
   5   8   0        3.39        9.78      4.19 o 
   6   8   0       81.42       66.71      6.72 o 
   7   8   0        2.20        3.10      1.56 o 
   8   8   0      485.66      483.07     44.71 o 
   9   8   0      861.46      841.33     82.67 o 
  10   8   0      166.50      177.54     23.38 o 
  11   8   0      153.88      130.22     15.83 o 
  12   8   0        2.29        3.27      1.75 o 
  13   8   0        8.50       11.75      1.61 o 
  14   8   0       47.63       47.54      1.41 o 
  15   8   0      128.76      116.47      2.51 o 
   0   9   0        2.52        0.68      2.63 o 
   1   9   0       25.00       31.89      3.07 o 
   2   9   0       32.19       34.76      1.38 o 
   3   9   0       60.54       63.61      1.69 o 
   4   9   0      174.87      189.50     11.64 o 
   5   9   0        8.75       10.74      1.27 o 
   6   9   0        4.87        4.18      1.00 o 
   7   9   0       17.12       28.32      4.43 o 
   8   9   0      244.96      259.06     21.50 o 
   9   9   0      134.73      123.44     10.57 o 
  10   9   0      122.89      131.55     10.08 o 
  11   9   0       10.02       10.64      0.89 o 
  12   9   0       38.15       36.03      1.75 o 
   0  10   0       24.17       25.21      1.46 o 
   1  10   0       11.04       12.24      1.07 o 
   2  10   0       28.28       27.14      1.13 o 
   3  10   0       12.77       10.47      1.00 o 
   4  10   0       74.05       69.58      2.48 o 
   5  10   0       62.05       62.99      3.75 o 
   6  10   0       43.99       51.30      3.94 o 
   7  10   0       95.04       89.19      5.84 o 
                                                 
